# Supplementary material for: Association of quantitative histopathology measurements with antemortem medial temporal lobe cortical thickness in the Alzheimer’s disease continuum
Source: Acta Neuropathol. 2024 Sep 3;148(1):37. doi: 10.1007/s00401-024-02789-9 (PMC11371872; doi:10.1007/s00401-024-02789-9)
Supplement: Supplementary file 3 — Pathology Analyses Data (CSV 137 KB) [file 401_2024_2789_MOESM3_ESM.csv]

AnonID	NPDx1	NPDx2	NPDx3	NPDx4	NPDx5	NPDxOther	ABeta	Braak03	Braak06	B	CERAD	LATE_Stage	AgeatDeath	Sex	tangles_CA1	tangles_CA1-SUB	tangles_CA2	tangles_CA3_combined	tangles_DG-GCL_combined	tangles_DG-H_combined	tangles_Sub/PrS	tangles_BA35_combined	tangles_BA36_combined	tangles_EC-ctr_combined	tangles_EC-lat_combined	tangles_EC-med_combined	threads_CA1	threads_CA1-SUB	threads_CA2	threads_CA3_combined	threads_DG-GCL_combined	threads_Sub/PrS	threads_BA35_combined	threads_BA36_combined	threads_EC-ctr_combined	threads_EC-lat_combined	threads_EC-med_combined	threads_DG-H_combined	Has_Tau_Quant_3HippRegions	Hipp_Tangles_combined	Hipp_Threads_combined	tdp_neuronal_CA1	tdp_neuronal_CA1-SUB	tdp_neuronal_CA2	tdp_neuronal_CA3_combined	tdp_neuronal_DG-GCL_combined	tdp_neuronal_DG-H_combined	tdp_neuronal_Sub/PrS	tdp_neuronal_BA35_combined
1	Alzheimer's disease	Lewy body disease					3		6	3	3	0	73	Male	0.190335891	0.245328662	0.180627243	0.088176682	0.085886362	0.10000053	0.115592214	0.134678327	0.134978416	0.130080229			1.373249613	1.461954182	1.115337775	0.832123549	0.289046798	1.086966453	1.497230971	1.617966487	1.819289459			1.05077034	1	0.143706798	1.026446395
2	Alzheimer's disease	Cerebrovascular disease					3		6	3	3	0	74	Female					0	0.028600296											0.086944406							0.341015196	0							0.004509851	0.004510937
3	Alzheimer's disease	Lewy body disease					3		6	3	3	0	74	Female	0.19617145	0.102765311	0.15610182	0.060304813	0.040545668	0.082093866	0.140150977	0.123611208	0.061098519	0.110779644	0.147618972	0.039840688	0.433983583	0.421793032	0.110101279	0.064193809	0.133974536	1.229631864	0.778158324	0.576158297	1.189398888	1.338712381	1.18561823	1.098405579	1	0.111161986	0.398946351	0.001857629	0.008231462	0.000695854	0.005927837	0	0.00345866	0.011317854	0.003097914
4	Lewy body disease	Alzheimer's disease	Limbic-predominant Age-related TDP-43 Encephalopathy (Also known as LATE)				2	1		1	3	1	77	Male																									0
5	Lewy body disease	Alzheimer's disease					3	1		1	3	0	66	Female	0	0	0	0	0	0	0	0.00092856	0	0.002234213	0	0	0.015601806	0.015277875	0.01935647	0.018154634	0	0.007623777	0.123250697	0.053025147	0.095017352	0.085033198	0.117368461	0.01619444	1	0	0.012669094	0.003453672	0.002720224						0.007832661
6	Lewy body disease	Alzheimer's disease					3		6	3	3	0	74	Female	0.078370666	0.091779111	0.108087847	0	0	0.032162249	0.056739986	0.045885907	0.047468105	0.053332408	0.055051448	0.027410288	1.214615338	1.186495494	1.056241098	0.769661783	0.127686798	0.982988527	1.249286421	1.306701189	0.867707702	1.082802924	0.451822674	0.718002904	1	0.052448551	0.88961484	0.001988716	0.002224985	0.007906078	0	0	0.000301653	0.003723192	0.013206329
7	Lewy body disease	Alzheimer's disease	Limbic-predominant Age-related TDP-43 Encephalopathy (Also known as LATE)				2		2	1	1	1	84	Female	0.014284208	0.027727147	0.050134856	0.061380329	0.002363402	0.018682946	0.019151817	0.040863187	0.037914221	0.057773179			0.27024906	0.77364344	0.548519615	0.210771351	0.005560613	0.13004856	0.650480812	0.165693187	0.786992339			0.25609743	1	0.027674958	0.323132107	0.008952826	0.007511704	0	0	0	0.001515039	0.001600521	0.024817929
8	Alzheimer's disease	Limbic-predominant Age-related TDP-43 Encephalopathy (Also known as LATE)	Lewy body disease				3		6	3	3	2	77	Male	0.128181653	0.219152233	0.085348037	0.113953113	0.221387844	0.139415491	0.217360783	0.161014435	0.088437021	0.129346012	0.117446739	0.09389782	0.60071612	0.209094998	0.682047415	0.148272763	0.247605581	0.66536034	0.4617337	0.482384283	0.59531415	0.354721921	0.603039006	0.33465795	1	0.160685593	0.425516203	0.016668952	0.015296683	0	0	0.023870628	0.016666064	0.018898611	0.031967457
9	Alzheimer's disease	Cerebral amyloid angiopathy					3		6	3	3	0	60	Male	0.042136325	0.09196414	0.029684633	0.02137471	0.050996226	0.069172292	0.087699625			0.100000997	0.06498107	0.089048679	0.027169895	0.016881022	0.006497222	0.041140349	0.168753894	0.912277031			0.630780368	0.461713905	0.407175849	0.131577714	1	0.05614685	0.195453235	0.010681566	0.016520478	0.007591242	0.003624879	0	0	0.007408833
10	Lewy body disease	Alzheimer's disease	Limbic-predominant Age-related TDP-43 Encephalopathy (Also known as LATE)				1		2	1	1	1	67	Female	0.023844344	0.025647958			0	0.003228959	0.007558953	0.019407865	0.000607605	0.040929471			0.075491829	0.093736113			0.002322499	0.066919857	0.047281779	0.015635719	0.550371731			0.027965902	1	0.012056043	0.059617574	0.006495281	0.004110823			0	0.008083457	0.004961208	0.006853112
11	Alzheimer's disease						3		5	3	3	0	85	Female	0.076219502	0.027831812	0.000173174	0	0.001257469	0.025646281	0.019413396			0.01954064			0.182691994	0.052773558	0.111577138	0.036291157	0.023613003	0.083127836			0.036727183			0.062234175	1	0.021505948	0.081679114	0.011317094	0.006777498	0	0	0	0	0.00426381
12	Alzheimer's disease						3		3	2	1	0	> 90	Female																									0
13	Cerebrovascular disease	Alzheimer's disease					1		2	1	0	0	76	Male	0.010374172	0.020416946	0.001573987	0	0	0.017201445	0.015741982	0.03177458	0.002836751	0.090867879	0.081936719	0.079224234	0.103559176	0.22302847	0.024935464	0	0.0028234	0.191190351	0.452595801	0.043291762	1.165882531	1.028779032	1.036500767	0.207205445	1	0.00932979	0.09092281	0.017455593	0.009887269	0.00104996	0	0	0.003821148	0.002319471	0.006888703
14	Lewy body disease	Alzheimer's disease	Limbic-predominant Age-related TDP-43 Encephalopathy (Also known as LATE)				2		2	1	1	0	71	Male	0.022540379	0.001692853	0.033322823	0.012062024	0.000114823	0.001176683	0	0.012027555		0.002714562	0	0	0.205450033	0.11291336	0.083977586	0.070979649	0.027680594	0.053598156	0.758273763		0.203178378	0.191492952	0.092136456	0.061736391	1	0.010129941	0.09243323	0.008634789	0.013282986	0.00246599	0.000175708	0	0	0.021536868	0.006870025
15	Lewy body disease	Alzheimer's disease					3		4	2	3	0	64	Male	0.126553545	0.058618801	0.168217802	0.041888679	0.056045066	0.098091077	0.061106877			0.057977921			1.259597664	1.227487854	0.294663256	1.073514586	0.733601888	0.91201298			1.043938139			1.506470016	1	0.087217407	0.916813038		0.003920144	0	0.004787727	0	0.003360223	0.004098612
16	Alzheimer's disease						2		5	3	3	0	57	Male	0.131947574	0.120959242	0.099085624	0.023767717	0.040108271	0.074948353	0.073514661	0.109872757	0.168988569	0.119649874			1.099759374	0.191118771	0.198088079	0.65323795	0.495503943	0.990231378	0.962962482	0.577046223	0.968325914			0.74537445	1	0.080618777	0.604656582	0	0	0	0	0	0	0	0
17	Lewy body disease	Alzheimer's disease					1	1		1	0	0	80	Male	0.006708696	0.035756643	0.005380173	0.04560838	0	0.015362363	0.001617327	0.102386283	0.059471057	0.060094184	0.024062879	0.081122728	0.070243756	0.497604575	0.111145842	0.136871792	0.006133661	0.084461	1.324153576	1.280960931	0.473429264	0.178226167	0.783180954	0.114319284	1	0.015776226	0.151076771	0.003192921	0.011622829	0.004862585	0	0	0.003724905	0	0.001913507
18	Alzheimer's disease	Lewy body disease	Limbic-predominant Age-related TDP-43 Encephalopathy (Also known as LATE)	Cerebrovascular disease			3	3	6	3	3	1	72	Male	0.113436928	0.167804323	0.079176873	0.074682781	0.038149466	0.063264574	0.059738774	0.045362228	0.040735493	0.073488772			1.346401248	1.199717599	0.777470726	0.282864428	0.143596275	1.033914162	0.649624512	0.801123781	0.890295177			1.361849318	1	0.085179103	0.797327406	0.010573384	0.004510919	0.01596473	0	0.019219205	0.005521631	0.007754041	0.024226885
19	Alzheimer's disease	Lewy body disease	Limbic-predominant Age-related TDP-43 Encephalopathy (Also known as LATE)				3		6	3	3	1	75	Female	0.301659121	0.22418625		0.101732547	0.158186247	0.129770292	0.160044037	0.112756145		0.148201575	0.129131965	0.1217946	0.328880101	0.349481235		0.125749738	0.250617379	0.287860678	0.170436962		0.311439631	0.226348204	0.49888274	0.381789701	1	0.179263082	0.268517826
20	Alzheimer's disease	Cerebrovascular disease					3		5	3	1	0	87	Female	0.249291114	0.1417916	0.16633417	0.218426167	0.118089095	0.114028255	0.110016257	0.113743116	0.047209116				1.085931947	1.200285172	0.516234835	0.263081016	0.121623016	0.987902812	0.989860263	0.37959722				0.682947104	1	0.159710951	0.695843133	0.007437715	0.007540906	0.014929	0.006238366	0.005536256	0.013681039	0.009127708	0.010364894
21	Alzheimer's disease	Limbic-predominant Age-related TDP-43 Encephalopathy (Also known as LATE)					1		4	2	2	2	88	Male	0.065544073	0.054063127	0.05367055	4.26208E-05	0.102779094	0.033802425	0.031897056	0.000668511	0	0.015808384	0.009880918	0.030576525	0.194426527	0.108459357	0.089196336	0.146595019	0.001325426	0.278262757	0.004133533	0.047957619	0.141333259	0.08692584	0.240491332	0.089406311	1	0.048828421	0.13637757
22	Alzheimer's disease	Limbic-predominant Age-related TDP-43 Encephalopathy (Also known as LATE)	Cerebral amyloid angiopathy				3		4	2	2	3	> 90	Female	0	0.008747806	0.129761453	0.013654636	0.039225452	0.029289235	0.013145028	0.050802722	0.030696787	0.032855235			0.159766088	0.28321864	0.521993223	0.100612109	0.019777355	0.23531833	0.700851476	0.499448975	0.754446295			0.369994498	1	0.033403373	0.220114291	0.022821872	0.019625242	0.017865566	0	0.021678497	0.001419947	0.005465952	0.047869305
23	Alzheimer's disease	Cerebral amyloid angiopathy					3		6	3	3	0	64	Male	0.052718291	0.086396787			0.010495667	0.067680346	0.036372857	0.103307494	0.083693831	0.096185149	0.110046025	0.122278193	1.834596885	1.439215262			0.536358685	1.339822553	1.222223577	1.832867015	1.008155081	0.754201731	1.45445638	1.802904676	1	0.05073279	1.287498346	0.003296556	0.005541628			0	0	0.003191109	0.008046414
24	Cerebrovascular disease	Alzheimer's disease					3		2	1	2	0	77	Male	0.030216542	0.023465568	0.04817642	0	0	0.008738282	0.010305099	0.022968937		0.013083615	0.011035089	0.003278896	0.19551778	1.166082653	0.178347475	0.024973482	0.011944379	0.539766064	0.108644147		1.26900087	0.769831636	0.457263428	0.104248591	1	0.017271702	0.352771972	0.004068744	0.007104061	0	0.011058871	0	0.014486772	0.002209258	0.013341865
25	Alzheimer's disease						3		6	3	3	0	68	Male	0.094160786	0.085856174		0.081379555	0.002589036	0.037042527	0.073263803	0.078295206	0.067357702	0.116902608	0.105946386		1.717134587	2.914729777		1.960687222	0.190830778	1.571752361	3.861618923	2.76643999	3.624411401	3.533865119		0.71640302	1	0.06238198	1.671026945	0.000220233	0.000920307		0	0.002804546	0.001587016	0.00249206	0.005339641
26	Alzheimer's disease	Limbic-predominant Age-related TDP-43 Encephalopathy (Also known as LATE)					3	3	6	3	3	2	85	Male	0.169421302				0.06657158	0.183257688	0.083811084	0.078792271	0.07631998	0.08786293			0.434046575				0.013152128	0.57481835	0.263323505	0.495503339	0.543195226			0.648668543	1	0.125765414	0.340672351	0.009480576				0.103142471	0.002026433	0.018137083	0.053396236
27	Alzheimer's disease	Lewy body disease					3		6	3	3	0	75	Male	0.159006729	0.162074205	0.116555913	0.130688537	0.10861559	0.116819054	0.058773963	0.133403121	0.093297475	0.082289255			3.415261391	3.901108764	3.757807921	3.13477757	2.101739717	3.515108688	3.195280914	2.62215316	3.914667732			3.400076582	1	0.12179057	3.304300675	0.000580873	0.000961453	0	0.001967672	0	0	2.71686E-05	0.000621546
28	Lewy body disease	Alzheimer's disease					1		1	1	0	0	75	Male	0.008102922		0.005435863	0.007891957	0.000167734	0.009965065		0.066348818	0.021820695				0.072005584		0.079548697	0.024813662	0.01575545		0.799587497	0.462255244				0.056154158	1	0.006312708	0.048030848	0.001231103		0	0	0	0.001849522		0.000884244
29	Alzheimer's disease	Lewy body disease					3		6	3	3	0	74	Female	0.147371296	0.206535593	0.043603997	0.040393536	0.0374347	0.051542167	0.054132411	0.174695313	0.211232314	0.08832002			1.716591276	1.668892076	0.906874935	0.256409775	0.201390975	0.906091783	1.261899786	1.479115026	1.363186332			0.445928977	1	0.083001957	0.94270847	0.004441111	0.000494472	0	0	0.002952979	0.001333672	0.000169345	0.002987212
30	Alzheimer's disease						3		6	3	3	0	84	Female																									0
31	Alzheimer's disease	Lewy body disease					3		6	3	3	0	74	Male	0.114923723	0.087944868		0.071671073	0.008820746	0.059180758	0.037891524	0.072573097	0.090006588	0.097346921	0.096372217	0.061082939	1.322061574	1.269172328		1.31179446	0.23898374	1.481453353	0.850225951	1.790696433	1.185192423	1.44302675	1.300781065	1.432012814	1	0.063405449	1.124693091	0.006373475	0.005446819		0	0	0.001098396	0	0.018479952
32	Lewy body disease	Alzheimer's disease					3		2	1	1	0	70	Male																									0
33	Lewy body disease	Alzheimer's disease					1		2	1	0	0	78	Male	0.02208012	0.037135685	0.090595451	0.013195201	0	0.016474213	0.00813902	0.004551264	0.00485404	0.002634445			0.459632515	0.28024031	1.428271237	0.006317307	0.012830835	0.073113208	0.351700479	0.10797075	0.241115751			0.119601295	1	0.026802813	0.376734235	0.002543412	0.002041502	0	0	0	0	0.000155225	0.004898511
34	Lewy body disease	Alzheimer's disease					3	3		3	3	0	77	Male																									0			0.004945824	0.001042023			0	0		0.00969258
35	Lewy body disease	Primary age-related tauopathy (also known as PART)					0		2	1	0	0	77	Female	0.000805094	0.013145452	0	0	0	0.001174289	0.00233165	0.0147747	0.011619907	0.003362849			0.061365009	0.042412152	0.014346848	0.00893021	0	0.015247273	0.02373498	0.079302932	0.103728373			0.00656967	1	0.002493783	0.023716915	0	0	0.003307858	0	0	0	0	0.000283386
36	Alzheimer's disease	Lewy body disease					3		5	3	3	0	85	Male	0.188305355	0.168458463	0.133861635	0.079168265	0.106866918	0.077421536	0.077237764	0.227710665	0.139778432	0.135081857	0.090983809	0.119366313	1.755492303	1.349353946	0.582064501	0.874829814	0.084632795	1.556591268	1.512876473	1.592530309	1.279761495	1.279563783	1.376343751	1.029856876	1	0.118759991	1.033827438	0.005654681	0.008441149	0	0	0	0.001239226	0	0.003174633
37	Alzheimer's disease						3		5	3	3	0	78	Female	0.139480901	0.169656357	0.070421332	0.017285293	0.006965024	0.039664121	0.084726198	0.07730827	0.091902951	0.077040301	0.064940102	0.085505174	0.759148314	0.382288508	0.476137312	0.212053682	0.015562001	1.066142919	0.913422819	1.019768632	0.94396801	0.658110765	1.173254653	0.277387222	1	0.075457032	0.485222123	0.007655497	0.000332258	0	0	0.000867886	0.013011464	0.008390578	0.004657503
38	Alzheimer's disease	Lewy body disease	Cerebral amyloid angiopathy				3		6	3	3	0	75	Male	0.192887904	0.092368424	0.114513828	0.057902807	0.060899707	0.078818622	0.056354998	0.067736544	0.069322727	0.093412996	0.112516362	0.081554467	1.082375551	0.763621732	0.837417953	1.055269134	0.122362801	1.205040749	0.965452316	0.687236027	1.013733129	0.806351109	0.922823962	1.196922151	1	0.093392327	0.844347987	0.001049106	0.005721169	0	0	0.001608925	0	0.001154574	0.016179756
39	Lewy body disease	Primary age-related tauopathy (also known as PART)					0		2	1	0	0	81	Male	0.031965548	0.029310288	0.012621482	0.006949648	0	0.019249701	0.013920956	0.009107555	0.0095101	0.045646764	0.06494615	0.03011283	0.391727644	0.394322103	0.281768023	0.137349087	0.011223392	0.150381198	0.091903944	0.067314184	0.688561738	0.883936458	0.196855563	0.116122231	1	0.016288232	0.227795241	0.004376736	0.008779904	0.000207015	0.005858267	0.014521959	0.010660299	0.00264696	0.003138917
40	Alzheimer's disease	Lewy body disease	Cerebrovascular disease				2		4	2	2	0	> 90	Female	0.209586432	0.076311185	0.102972948	0.03508027	0.046345996	0.048178574	0.032308322	0.146355811		0.105809131	0.070784898	0.106117143	3.478736685	3.793584227	1.379477248	0.53868466	0.138400224	2.439580895	3.555415807		3.986707171	3.979439222	3.88320537	0.538449489	1	0.07868339	1.961410657	0.009159245	0.004916392	0.002824821	0.004609397	0	0.001559148	0.013024292	0.005194743
41	Alzheimer's disease	Lewy body disease					3		6	3	3	0	79	Female	0.192321424	0.119945643	0.108620156	0.035900882	0.250980637	0.099928523		0.143046255	0.115792267				1.028092857	0.594549198	1.215457206	0.839530222	0.078145315		0.732306858	0.784903247				1.082242874	1	0.134616211	0.75115496	0.017892708	0.012786416	0.008445352	0.014747441	0.00961766	0.020124327		0.011741387
42	Alzheimer's disease	Limbic-predominant Age-related TDP-43 Encephalopathy (Also known as LATE)	Cerebrovascular disease				3		6	3	2	0	84	Male	0.19447392	0.25578451	0.073888486	0.047749158	0.080045003	0.154443597	0.061329171	0.161518499	0.119759217	0.108201551	0.163559717	0.051349163	0.510270916	0.556802316	0.403649297	0.083855774	0.179694601	0.567722665	0.187430894	0.298583249	0.265340759	0.242909381	0.259180474	0.431312609	1	0.123959121	0.383665928	0.017503385	0.029262679	0.00282722	0	0.044247894	0.005812223	0.001630244	0.096621498
43	Alzheimer's disease	Lewy body disease					3		6	3	3	0	75	Female	0.211902948	0.315302719	0.086331037	0.045220078	0.088775596	0.078472478	0.111806755	0.145767035	0.076747959	0.101966647			2.569297921	3.262169167	0.313876233	0.125383592	0.033473971	1.299207294	3.282621044	1.136189313	1.02742853			0.463229175	1	0.133973087	1.267234696	0.000786928	0.000627071	0	0	0	0.002072432	0	0.00341961
44	Lewy body disease	Alzheimer's disease					2		4	2	2	0	72	Male	0.045955585	0.042876444	0.112171863	0.00699788	0.011477007	0.019184067	0.000809835	0.020943466	0.043754924	0.027223313	0.047544941	0.024991885	0.584563498	0.808901905	0.842435207	0.059805266	0.004003808	0.416860574	1.653134422	1.896115616	1.946803276	2.089159455	1.669687465	0.105255082	1	0.034210383	0.452761709	0.001812648	0.00188668	0	0.002620246	0	0.002442916	0.001296091	0.009964024
45	Lewy body disease	Alzheimer's disease	Hippocampal Sclerosis	Limbic-predominant Age-related TDP-43 Encephalopathy (Also known as LATE)			3		4	2	2	2	71	Male	0.035427795	0.030123706	0.006631672	0.01738376	0	0.032375057	0.007993413	0.015117023	0.012101401	0.027787184	0.024493271	0.013743149	0.044022712	0.131737322	0.056859449	0.107442136	0.01773056	0.185757132	0.096436603	0.118289989	0.20706198	0.173865244	0.331051974	0.25341991	1	0.0185622	0.090591552
46	Alzheimer's disease						3		6	3	3	0	60	Male	0.055356136	0.073338496	0.046367713	0.041363971	0.005351936	0.032926726	0.041116152	0.077537571	0.061516043	0.06562528			1.747339466	1.406404771	1.256981848	0.202912461	0.049049848	0.71156188	1.48109373	1.517622912	1.401219772			0.357592157	1	0.042260162	0.895708379	0.002661516	0	0	0	0	0	7.44332E-05	0.001906628
47	Cerebrovascular disease	Alzheimer's disease					1		0	0	1	0	> 90	Female	0	0.001082207	0	0	0	0.01527763	0		0	0	0	0.004714971	0.031250467	0.032735771	0.016187674	0.019021346	0.007108236	0.045113898		0.039333459	0.025662263	0.008084461	0.014408559	0.042729857	1	0.002337119	0.025236232	0.013500248	0.009621354	3.62451E-05	0.004713327	0	0.003846575	0.012316708	0.014926707
48	Alzheimer's disease	Lewy body disease	Cerebrovascular disease				3		6	3	3	0	86	Female	0.136880467	0.227766384	0.096983026	0.044551887	0.047262818	0.031059208		0.08167161	0.048204093	0.11009669	0.118506547	0.0910031	3.796529559	4.602720334	3.045491125	2.910966443	1.108604973		4.351938211	4.612981784	4.117634728	4.256412082	4.695280235	4.137282283	1	0.097417298	3.092862487	0.001466679	0	0	0	0	0.000263877		0.005133711
49	Alzheimer's disease	Lewy body disease	Limbic-predominant Age-related TDP-43 Encephalopathy (Also known as LATE)				3		6	3	3	2	83	Male	0.228841397	0.15110742	0.100365073	0.126113275	0.11564727	0.091143293	0.062409202	0.04455705	0.058231788				0.463073879	0.363884811	0.419405095	0.45007887	0.316606287	0.612387077	0.582841374	0.329611719				0.601733271	1	0.125089562	0.43757267	0.031228144	0.037017397	0.003281243	0	0.14688796	0.005996673	0.022860222	0.047981266
50	Alzheimer's disease	Limbic-predominant Age-related TDP-43 Encephalopathy (Also known as LATE)	Lewy body disease				3	3	6	3	3	1	78	Male	0.211564418	0.161379622	0.095983243	0.148460465	0.054304675	0.093041689	0.123997485	0.04916695	0.060721675				0.76398142	1.119664531	0.429548752	0.273494379	0.178587834	0.495268147	0.915430962	1.203664881				0.909254348	1	0.126961657	0.543424177	0.005280065	0.023699882	0.001686733	0	0.003255588	0.008127884	0.012472969	0.010594455
51	Cerebrovascular disease	Alzheimer's disease					2		2	1	1	0	> 90	Male	0.070800509	0.052493297	0.171396253	0.003771015	0.032573808	0.04621767	0.031951415	0.042240372	0.010728169	0.045454098			1.91773357	1.567424297	1.081736882	0.495045375	0.123527936	1.152838648	1.165288367	0.224890248	1.520696564			0.893845239	1	0.058457709	1.056384451	0.007227822	0.007491272	0.009369077	0.000831694	0	0.005214094	0.013242424	0.007873778
52	Alzheimer's disease						1		2	1	1	0	> 90	Female	0.078422216	0.037451825	0.070356851	0.022740521	0.038469322	0.032450231	0.030287016	0.035720589		0.040517103	0.064981788	0.004327392	0.296156831	0.189997171	0.416971678	0.303311865	0.13336489	0.316375519	0.232855831		0.35210867	0.594121676	0.232543575	0.299112009	1	0.04431114	0.276029659	0.003437602	0.009558915	0.007952482	0.007584446	0.003613559	0	0.004103757	0.005522785
53	Lewy body disease	Primary age-related tauopathy (also known as PART)					0		1	1	0	0	57	Male	0.015162398	0.00229679	0.006532251	0	0	0.000372668	0	0	6.12535E-05				0.056223943	0.0472204	0.004835546	0.00494547	0	0.004347621	0.003927427	0.006856221				0.031727951	1	0.003480587	0.019595497	0	0	0	0	0	0	0	0.000292368
54	Alzheimer's disease	Lewy body disease					3		6	3	3	0	61	Male	0.186888745	0.14190426	0.083930385	0.11447613	0.074497965	0.082521952	0.072291199	0.082282949	0.114998133	0.096706396			1.345113035	0.860491048	0.619611446	1.158129693	0.189139117	1.44089325	1.420444324	1.08780182	1.397832966			2.014023737	1	0.108072948	0.935562931	1.90617E-05	0.003204862	0.000494973	0	0	0	0.000934191	0.009175827
55	Lewy body disease	Hippocampal Sclerosis	Alzheimer's disease				1		2	1	0	0	81	Male	0.006970203	0.022655799	0.015097286	0	0.006936652	0.01772995	0.006540297	0.034205365	0.014789036	0.014121698	0.027201391	0.03364737	0.308266848	0.654758118	0.062325299	0.000588286	0.093684127	0.142787617	2.176108845	0.31995348	1.493889657	1.722783579	1.299384535	0.265306498	1	0.01084717	0.210401716	0	0.001718412	0		0	0.001371133	0.006597871	0.014432379
56	Lewy body disease	Alzheimer's disease	Limbic-predominant Age-related TDP-43 Encephalopathy (Also known as LATE)				3		6	3	3	1	86	Female	0.252780949	0.137873718	0.121350174		0.016304782	0.062724368		0.11505145	0.066700633	0.056070651	0.071171792	0.09263141	2.453379577	1.985088829	1.011733392		0.191971649		2.218556269	2.189433592	2.587754737	2.637840178	2.50846461	1.808582147	1	0.118206798	1.410543362	0.002198735	0.005244126	0	0	0	0		0.003529197
57	Alzheimer's disease						3	3	6	3	3	0	> 90	Male	0.226032901	0.115538027			0.066507576	0.252022108	0.100938203	0.120293251	0.082037241	0.093343295	0.108530002	0.083709784	0.413393671	0.318385788			0.054007828	0.148113053	0.466841481	0.432867542	0.408590841	0.41643228	0.19329155	0.547795057	1	0.152207763	0.233475085
58	Alzheimer's disease	Lewy body disease	Limbic-predominant Age-related TDP-43 Encephalopathy (Also known as LATE)				3	3	6	3	3	0	81	Male	0.189990237	0.09266698	0.054819786	0.066387275	0.091485496	0.119919845	0.060272694	0.064421265	0.042311313	0.071375467			0.441939542	0.38969502	0.150767299	0.511949551	0.226694512	0.579468679	0.209638066	0.220706739	0.370650836			0.55586594	1	0.096506044	0.3834191	0.005401908	0.006902454	0	0	0	0.001505035	0.004842154	0.01437416
59	Alzheimer's disease	Lewy body disease					3		6	3	2	0	60	Male	0.122320909	0.115664025	0.12007062	0.010061549	0.021159262	0.069149425	0.131382209	0.05811785	0.075827796	0.044844198			1.279605337	1.337804167	0.736695947	0.908958591	0.111659903	0.98119531	0.679862898	1.019797991	0.628177951			1.225020011	1	0.084258286	0.892653209	0.001186376	0.001090229	0.005010716	0	0	0.000564443	0.001401587	0.004446198
60	Lewy body disease	Alzheimer's disease					3		3	2	2	0	80	Male	0.086429231	0.068859271	0.104330845	0	0.039080695	0.006454734	0.0186301	0.034241028		0.100926414	0.053660454	0.06407257	0.564829308	0.643409504	0.207023843	0.064236817	0.015950526	0.176471275	0.327963096		0.816412575	0.607551078	0.989089759	0.080056118	1	0.046254982	0.278653546	0	0.001308373	0	0	0	0.000382275	0	0.001096896
61	Alzheimer's disease	Cerebrovascular disease					3		6	3	3	0	87	Male	0.137192278	0.158185361	0.099588211	0.045969361	0.153274432	0.04027446	0.054579427	0.060773014	0.064153929	0.059686413	0.088163822	0.065541547	1.383477636	0.612303723	0.368867167	0.516527398	0.260314777	1.540150501	0.621481103	1.023618671	1.264975071	0.863610956	1.296791706	1.180676298	1	0.098437647	0.780273534	0.001642701	0.001016815	0.000732616	0	0	0	0.001705528	0.000772896
62	Alzheimer's disease	Lewy body disease					3	3	5	3	3	0	71	Male	0.068712366	0.06754176	0.045992663		0.030638687	0.081361872	0.114938169	0.028402192	0.028990037	0.057767187	0.057417502	0.036817166	0.122279422	0.15555384	0.032613311		0.10377857	0.277754059	0.20834325	0.030488011	0.236181391	0.172168526	0.178966815	0.143868965	1	0.068197586	0.13839584	0.003450289	0.005152996	0		0	0	0.006936286	0.007567074
63	Lewy body disease	Alzheimer's disease					1		0	0	0	0	70	Female	0	0.014592512	0		0.01044183	0.005222415	0.005918986	0	0	0			0.006205102	0.043617421	0.004154031		0.02871704	0.016911942	0.073733012	0.036299368	0.13072889			0.031903871	1	0.00602929	0.019921107	0.003957952	0.012384438	0		0	0.009132983	0.004995421	0.011006301
64	Alzheimer's disease	Limbic-predominant Age-related TDP-43 Encephalopathy (Also known as LATE)					3	3	6	3	2	1	84	Male	0.124925914	0.149234576	0.10152098	0.007901832	0.050658861	0.040066216	0.032063666	0.062458823	0.081103651	0.076971882			0.773767685	1.073901452	0.49893274	0.35201801	0.096193512	0.689004923	0.960084594	1.184230715	0.966210865			0.320891798	1	0.072338864	0.580636387	0.045186086		0.014145431	0.008631713	0.031105368	0.030331493	0.020381934	0.041889578
65	Alzheimer's disease	Lewy body disease					3	3	6	3	3	0	57	Male	0.130983477	0.087917015	0.051136535	0.044663224	0.008391805	0.068449037	0.050455312	0.027979668		0.095294075	0.088302789	0.080553161	0.813700012	0.195711406	0.484550659	0.465725683	0.026471875	0.796271834	0.640932267		0.875176464	0.774803143	0.707778122	0.581669875	1	0.063142343	0.463738578
66	Alzheimer's disease	Lewy body disease					3		6	3	3	0	71	Male																									0			0.005692024	0.010402312	0.009941261	0.000483221	0.019128057	0.011919611	0.015513411	0.016397565
67	Alzheimer's disease	Lewy body disease					3		6	3	2	0	75	Male																									0			0.000326654	0.002585743	0	0	0	0.005331303		0.000462794
68	Alzheimer's disease	Cerebral amyloid angiopathy					3		6	3	3	0	76	Female	0.203239077	0.144357165	0.055512635	0.289617267	0.112866231	0.153267676	0.100012122	0.091188906	0.069349777	0.086845311		0.044895083	0.622147747	0.79977308	0.898447803	0.355011183	0.444530774	1.297644536	0.826934428	0.915319718	1.286649917		0.978634642	1.110991595	1	0.151267453	0.736259187	0.00540002	0	0	0	0.007762027	0.001433675	0.006410271	0
69	Lewy body disease	Limbic-predominant Age-related TDP-43 Encephalopathy (Also known as LATE)	Alzheimer's disease				1		3	2	0	1	76	Female	0.093430945	0.213994109		0.004585249	0	0.007014745	0.037701865	0.06528769	0.03232474	0.074556324	0.091380894	0.014161001	1.76089615	2.822823596		0.028881504	0.0155086	0.65343437	2.315322854	1.325082037	3.925747186	3.662154501	1.4488968	0.140899449	1	0.059454485	1.056308844	0.000451014	0.01708743	0.002217313	0	0	0.001406619	0.000524718	9.27403E-06
70	Alzheimer's disease						3		6	3	3	0	> 90	Female	0.209036569	0.165760608	0.083247652	0.167958735	0.267876565	0.127255328	0.149289268	0.148725538	0.153918363	0.154528534	0.107510443	0.202362165	1.333691528	0.54933955	0.821549498	0.737439207	0.094950209	0.874663848	1.051674391	0.487955868	1.132382614	0.906209455	0.976505901	1.139329645	1	0.167203532	0.735272307	0.005762896	0.002583631	0.011577408	0.009107145	0.005323081	0.001948452	0.009801275	0.002417093
71	Alzheimer's disease	Lewy body disease					3		6	3	3	0	71	Male	0.147184054	0.067630451	0.109877343	0.045186538	0.010964119	0.082471497	0.034495685	0.031991971	0.046759397	0.078824676	0.060376854	0.035546435	0.362646686	0.658955445	0.143025015	0.178712571	0.017316943	0.285178551	0.404683367	0.419898624	0.818861426	0.920661027	0.663162621	0.258900552	1	0.071115669	0.274305868	0.009169143	0.001139444	0	0	0	0.003296998	0.010235821	0.003427691
72	Lewy body disease	Limbic-predominant Age-related TDP-43 Encephalopathy (Also known as LATE)	Primary age-related tauopathy (also known as PART)				0	1		1	0	1	81	Male	0.108146817	0.064927003		0.015279398	0.020763785	0.025118134	0.0628713	0.051598203	0.038063784	0.07612835			1.367840277	0.931212464		0.025924935	0.009219989	0.391004441	1.147723829	1.251486625	1.33670132			0.272322663	1	0.04951774	0.545040421	0.010175246	0.014006173		0.000206921	0.001640191	0	0.010180702	0.005783413
73	Alzheimer's disease	Limbic-predominant Age-related TDP-43 Encephalopathy (Also known as LATE)	Cerebrovascular disease				3	2		2	2	1	88	Male	0.195815958	0.135807469	0.045881577	0.017727648	0.051157178	0.057282809	0.056682936	0.054911183	0.038978521	0.097048763	0.070797048	0.046711297	0.55224969	0.231311107	0.284950523	0.191043366	0.244629892	0.21273893	1.073148779	0.23845812	1.111474523	1.059776844	0.679018541	1.05587052	1	0.080050796	0.286153918
74	Lewy body disease	Alzheimer's disease					2		2	1	0	0	83	Male																									0			0.000797876	0.007703782	0	0	0	0		0.000349605
75	Alzheimer's disease	Lewy body disease					3		6	3	3	0	72	Male	0.053971515	0.092222284	0.048839321	0.018975575	0.015890036	0.074727396	0.06084871	0.055048076	0.027886432				0.3470695	0.534798893	0.491634727	0.065592254	0.032302439	0.308085565	0.457735771	0.308746602				0.192981843	1	0.052210691	0.296580563	0	0.000845271	0	0	0	7.41052E-05	0	0.00086954
76	Lewy body disease	Alzheimer's disease					3		5	3	1	0	79	Male	0.150266714	0.088703391	0.225912435	0.001074899	0.052292073	0.031038757	0.037660289	0.09565603	0.066856356	0.059797149	0.116213848	0.021579449	1.080890007	1.464243781	0.94958806	0.17788589	0.081903543	0.640541305	0.822358264	0.312525735	0.64385913	0.941041224	0.20088973	0.187779117	1	0.083849794	0.732508764	0.000273111	0.005105389	0.003272923	4.20513E-05	0	0.000139263	0.006453636	0.009089774
77	Alzheimer's disease	Limbic-predominant Age-related TDP-43 Encephalopathy (Also known as LATE)					2		3	2	2	1	88	Female	0.031872905	0.04075002	0.019008394	0	0.006036242	0.00852649	0.018858885		0.014404733				0.061872214	0.160963136	0.004480717	0.008204514	0	0.090971101		0.084415044				0.014533582	1	0.017864705	0.05441528	0.004470765	0.005191027	0	0	0	0	0
78	Lewy body disease	Alzheimer's disease					3		3	2	1	0	85	Female	0.162682384	0.082576975	0.151505186	0.053766782	0.061106582	0.097097508	0.072509729	0.038932258	0.016295272				2.392084808	2.053148142	2.763988543	0.356277408	0.010192198	0.924703349	0.271661576	0.1337926				0.345336383	1	0.097320735	1.416732408	0.003555956	0.000772074	0.007056031	0	0.001049432	0.004481316	0.001420063	0.003176053
79	Alzheimer's disease	Limbic-predominant Age-related TDP-43 Encephalopathy (Also known as LATE)	Lewy body disease				3		6	3	3	2	74	Female	0.173551896	0.179751992	0.11142828	0.123395299	0.026762262	0.140040335	0.079185338	0.099757298	0.097027271	0.087787983	0.100102869	0.071297952	2.036625445	1.836418985	0.451058259	0.781645747	0.869892881	1.811052696	1.78574295	1.737658084	1.615197515	1.696160432	2.278699788	1.609300416	1	0.119159343	1.297782336	0.022719247	0.009945631	2.83007E-05	0	0	0	0.014568783	0.001342431
80	Alzheimer's disease						3		6	3	2	0	72	Female	0.122216936	0.091964624	0.087820016	0.060684711	0.032519065	0.057055847	0.013991645	0.10096856	0.079882783	0.066457026	0.063067799	0.053031085	0.244809467	0.248473354	0.151857381	0.110775396	0.179561198	0.122967492	0.270973163	0.131999396	0.393324737	0.541179492	0.380740935	0.332487403	1	0.066607549	0.176407381	0.010609366	0.000480649	0	0	0	0.00146261	0.00112886	0.0058249
81	Lewy body disease	Alzheimer's disease					3	2	3	2	2	0	69	Male	0.021525259		0.015972783	0	0.005767266	0.038971567	0.007258964	0.037144576	0.024048385	0.073072656	0.00675957	0.009553537	0.548926862		0.226426208	0.087079932	0.200185993	0.313646363	0.691121981	0.401082422	1.308575707	1.146568718	0.775302769	0.505092569	1	0.014915973	0.275253071	0.001024432		0	0	0.01460506	0	0	0
82	Alzheimer's disease	Cerebral amyloid angiopathy					3		6	3	3	0	71	Male	0.145869095	0.024050008	0.066763072	0	0.007527481	0.056295749	0.040425771	0.048420168	0.031874678	0.025977305	0.022446375	0.029320315	0.507430722	0.592290506	0.725228345	0.179306012	0.150818707	0.422301506	0.765977324	0.389448631	0.153393718	0.232529043	0.320070621	0.430004423	1	0.048704454	0.429562633	0.000187154	0.008324002	0	0	0	0.000256178	0	0.006183293
83	Lewy body disease	Alzheimer's disease					3	3		3	1	0	81	Male	0.056038249	0.031077096	0	0	0	0.022531317	0.011823168	0.03525449	0.012323334	0.11823514	0.05865202	0.055199832	0.374086549	0.371433951	0.388361433	0.218989519	0.089167484	0.34964942	0.508311624	0.064296571	1.14299975	0.890926142	0.81246807	0.295141355	1	0.017352833	0.298614726	0.000135002	0.003093033	0	0.00014392	0	0.004602437	0.000983019	0.002310693
84	Alzheimer's disease						3		5	3	3	0	54	Male	0.103364426	0.21045607	0.057667295	0.009611985	0	0.035483613	0.107837847	0.054212493	0.063848833	0.085161479			0.014687496	0.142201216	0.04000524	0.04658259	0.042500947	0.06715453	0.102169516	0.156398587	0.143432582			0.225474503	1	0.074917319	0.058855336	0.003313347	0.014310734	0	0	0	0.001947014	0.003523853	0.008432895
85	Lewy body disease	Alzheimer's disease					2	2		2	3	0	89	Male	0.146674225	0.108971912	0.280243908	0.139997296	0.018195735	0.079972887	0.041288308	0.037847167	0.029350047				1.569062223	1.707468118	0.787338033	0.432771333	0.113525694	1.206611254	1.307317675	0.225090902				0.554044424	1	0.116477753	0.969462776	0.002783086	0.006176848	0	0.001022297	0	0.000929019	0.001147299	0.001418043
86	Alzheimer's disease	Lewy body disease	Limbic-predominant Age-related TDP-43 Encephalopathy (Also known as LATE)				3		6	3	3	1	66	Female	0.171401111	0.166934066	0.171408422	0.277728768	0.149434657	0.274652911	0.274629619			0.119836897			1.224446957	0.778141553	0.707069615	1.081918266	0.195610289	1.043806942			1.094782557			1.732383255	1	0.212312793	0.838498937	0.013996159	0.028361768	0.005337294	0.00996759	7.13297E-05	0.011108631	0.016013697
87	Alzheimer's disease	Limbic-predominant Age-related TDP-43 Encephalopathy (Also known as LATE)					3		6	3	3	2	73	Female	0.513717626	0.174697257	0.224690166	0.189993781	0.118109415	0.164071746	0.026426608	0.18593746		0.129848761	0.079200692	0.110541163	1.415833031	1.096143602	1.174524425	1.587879772	0.541575165	1.028395442	1.200199094		1.067470355	1.143858542	0.980698806	1.286405848	1	0.201672371	1.140725239
88	Alzheimer's disease						3	3	6	3	3	0	67	Male	0.201325442	0.192216012	0.134684227	0.061452486	0.014804991	0.051886456	0.113285313	0.050480784	0.144010236	0.113390246	0.085980755	0.09744424	0.998159097	0.71123419	0.291814949	0.160139693	0.031801464	0.883312178	0.282572074	0.518267349	0.877164114	0.675351637	0.928337608	0.502916853	1	0.109950704	0.512743595	0.018551787	0.015405613	0.004286403	0.000727703	0.002443558	0.008257835	0.017849164	0.041188374
89	Alzheimer's disease	Limbic-predominant Age-related TDP-43 Encephalopathy (Also known as LATE)	Lewy body disease				3		6	3	3	0	83	Male	0.101711082	0.046936175	0.037556791	0.052998452	0.089643288	0.088364051	0.017091722	0.05107076	0.059487985	0.042905475	0.062535387		0.375770378	0.363597826	0.183670829	0.306136492	0.082871676	0.085178574	0.285451124	0.383047154	0.413678732	0.210157178		0.699889987	1	0.06204308	0.232870962	0.010895544	0.007017407	0	0	0.006481522	0.003920769	0	0.010965684
90	Alzheimer's disease						3	3	6	3	3	0	62	Male	0.145270606	0.155614039	0.035449484	0	0.054322037	0.043191501		0.057056522	0.063086669	0.091786719			0.82289066	1.232481277	0.345804896	0.298021673	0.066943997		1.252066469	0.902258406	0.893828731			1.124441897	1	0.072307945	0.553228501	4.84103E-05	0	0.007984177	0	0.003791749	0.000199386		0.006068959
91	Alzheimer's disease	Cerebrovascular disease	Limbic-predominant Age-related TDP-43 Encephalopathy (Also known as LATE)				3	3		3	3	0	83	Female	0.019115331	0.046161849	0.018349408	0.141669133	0.147975785	0.094388254	0.035163069	0.072316491	0.06408659	0.056853424			0.575089515	0.277655044	0.104428862	0.197826948	0.829707107	0.423576895	0.723345312	0.81208058	0.736688882			0.555708769	1	0.071831833	0.401380729	0.046127074	0.019663899	0.058836977	0.018109497	0.192785898	0.06484977	0.03155839	0.06940494
92	Alzheimer's disease	Limbic-predominant Age-related TDP-43 Encephalopathy (Also known as LATE)					3	3	6	3	3	2	79	Male																									0			0.011573452	0.020290238	0.00302485	0	0.005624063	0.003424774	0.001131582
93	Alzheimer's disease	Limbic-predominant Age-related TDP-43 Encephalopathy (Also known as LATE)	Lewy body disease				3		6	3	3	2	> 90	Female	0.141633026	0.080570008			0.098477364	0.085609096	0.024394934	0.104100217	0.091836267	0.086753255	0.100767435	0.067191071	0.841571156	1.451531361			0.083978339	1.086078564	0.877307672	0.622953073	1.14754338	1.057606424	1.305551874	1.160276683	1	0.086136886	0.865789855	0.045510911	0.018451557			0.044476074	0.008481064	0.021280402	0.062519741
94	Alzheimer's disease	Lewy body disease					3		6	3	3	0	64	Male																									0			0.007108524	0.014118395	0	0	0	0	0.009675794	0.00366208
95	Lewy body disease	Alzheimer's disease	Cerebrovascular disease				1	1		1	0	0	82	Male																									0			0	0.001562286	0	0	0	0	0	0.001894012
96	Alzheimer's disease	Lewy body disease					3		3	2	2	0	> 90	Male	0.105481231	0.032184631					0.033769589	0.061688101	0.035617159			0.078140892	0.536557413	0.453648986				0.185155761	0.660128749	0.604278929			0.480290004		1	0.05714515	0.391787387	0.010225084	0.005297948					0.005321587	0.011994929
97	Alzheimer's disease	Limbic-predominant Age-related TDP-43 Encephalopathy (Also known as LATE)					2	2	4	2	0	2	86	Female																									0
98	Alzheimer's disease	Cerebrovascular disease					3	3	6	3	3	0	87	Female	0.197605254	0.223099661	0.175370606	0.055753174	0.153040377	0.212317626	0.099249754	0.079964156	0.094999553	0.119724643	0.101118833	0.089662407	0.599132195	0.545006682	0.556894373	0.743241225	0.041022432	0.511361112	0.452710701	0.684732269	0.295282881	0.371347066	0.495217123	0.680463842	1	0.159490922	0.499443003	0.051971032	0.098325305	0.02183969	0.042757349	0.035995467	0.045179776	0.067919559	0.062146843
99	Alzheimer's disease	Lewy body disease					3	3	6	3	3	0	75	Male																									0			0.014142606	0.011941324	0.001477758	0.001020217	0	0.022577827	0.001493523	0.002331719
100	Alzheimer's disease	Lewy body disease					3	3	6	3	3	0	78	Male																									0			0.044326778	0.014815268			0.01604074	0.014082524	0.00480479	0.023809721
101	Lewy body disease	Alzheimer's disease					2	1		1	2	0	83	Male	0.004515972	0.015065876	0.023512604	0	0	0.008130662	0.005680662	0		0.0433415	0.028466215	0.001041775	0.078542103	0.07749052	0.186574205	0.00245025	0.000385502	0.028535189	0.114449925		0.225990105	0.254608282	0.26735605	0.052603211	1	0.008129397	0.062329628	0.001759822	0.001779277	0	0	0.008909487	0	0.000529161	0.000113879
102	Alzheimer's disease	Hippocampal Sclerosis	Cerebrovascular disease				3		6	3	3	0	83	Female	0.08664598	0.065449045					0.074999319	0.046854636		0.112534538	0.065467049	0.129415359	0.506343055	0.597346878				0.897043183	0.637819717		0.939994679	0.869980253	0.738481838		1	0.075698115	0.666911039	0.009219324	0.003691735					9.4532E-05	0.000777236
103	Alzheimer's disease						3		6	3	3	0	64	Female	0.166522112	0.18555484	0.165370381	0.186901983	0.178611974	0.117247242	0.110581299	0.093075727	0.101258912				0.765055782	1.573808275	0.834916254	0.633606426	0.364673092	1.744925635	0.560126776	1.582005698				1.522404629	1	0.158684261	0.986164244	0.020473485	0.017914437	0.007650695	0.00309521	0.015388364	0.005938979	0.018337989	0.00970949
104	Alzheimer's disease	Lewy body disease					3		6	3	3	0	59	Male	0.202340213	0.152496119	0.17511794	0.025059572	0.10403997	0.115869061	0.139888804	0.065006144		0.156383196	0.135138556	0.093437503	3.845028647	3.212172166	3.428220676	2.975867668	1.801585727	3.957546568	3.75278774		2.769098342	3.114560053	3.003387332	3.749992503	1	0.130687383	3.203403575	0.004388667	0.006521171	0	0	0	0.008879119	0.003933088	0.004534005
105	Alzheimer's disease						3	3	6	3	3	0	64	Male	0.127862891	0.103772478	0.025890444	0.052129655	0.078734896	0.086677125		0.10106668	0.130182982	0.119836174	0.16564908	0.086396828	1.272566602	1.563782419	0.639126563	0.560719127	0.103748875		1.164694106	1.293892445	1.084089346	1.027827398	1.40690003	0.864600337	1	0.079177915	0.827988717	0.010983159	0.006137529	0.00089667	0.00299075	0.000247196	0.009613632	0.002998227	0.013517444
106	Alzheimer's disease	Lewy body disease					3		5	3	3	0	75	Male	0.086295059	0.07540076	0.067509687	0	0.002616751	0.033023613	0.009797627	0.038126986	0.05898022	0.049694209			0.533119615	0.403098443	0.919117814	0.366329131	0.023382228	0.298327436	0.507231169	0.475683353	0.818417557			0.289457523	1	0.039234785	0.423895778	0.001912603	0.000159471	0	0	0	0	0.000856253	0.002927022
107	Alzheimer's disease	Limbic-predominant Age-related TDP-43 Encephalopathy (Also known as LATE)	Hippocampal Sclerosis	Lewy body disease			3		5	3	3	2	83	Female	0.027879657	0.01800281	0.050973677	0.020762576	0.031280315	0.018172062	0.016507273			0.026116549	0.053376144	0.049243801	0.714742847	0.717700221	0.238009498	0.166900632	0.188173018	0.413161105			0.793900092	0.879245019	0.940093456	0.728485554	1	0.026225481	0.406447887	0.027835988	0.011985726	0.01305063	0.004127385	0.132054438	0.013659045	0.022479747
108	Alzheimer's disease	Lewy body disease	Limbic-predominant Age-related TDP-43 Encephalopathy (Also known as LATE)				3		6	3	2	2	69	Male	0.121197992	0.150470321	0.056496148	0.111182977	0.061699854	0.086772352	0.104072786	0.075970854	0.097637096	0.099560393	0.210446711	0.051553734	1.799838455	1.373331254	1.272964835	0.399573047	0.493346032	1.309259725	1.732533489	1.933635158	1.564624881	1.762032791	1.182222433	1.502604458	1	0.098841776	1.108052225	0.00408934	0.027243956	0	0	0.017078415	0	0.020843683	0.014233942
109	Alzheimer's disease	Limbic-predominant Age-related TDP-43 Encephalopathy (Also known as LATE)					3		6	3	2	2	85	Female	0.262057046	0.288552282	0.079118013	0.050203052	0.06566878	0.131675023	0.049933877	0.09375179	0.111482617	0.096305429			1.500451024	1.663536178	0.964314293	1.270688673	0.332275535	1.77720396	1.562458037	1.538048376	1.644301635			1.57548002	1	0.132458296	1.251411611	0.023469948	0.033654678	0.002536931	0.001857179	0.021895423	0.0204989	0.016308636	0.041239235
110	Alzheimer's disease	Lewy body disease	Limbic-predominant Age-related TDP-43 Encephalopathy (Also known as LATE)				1		3	2	3	1	84	Male	0.061214398	0.057020673	0.041449286	0.019958236	0.023606569	0.040229851	0.011278781	0.041452642	0.016419706	0.092194577			1.332381418	0.811680126	1.491337943	0.645011376	0.002492521	0.317747619	1.321088678	1.298467131	1.890153368			0.148074706	1	0.036393971	0.766775167
111	Alzheimer's disease						3		6	3	3	0	64	Female	0.255431079	0.189826768	0.069650567	0.021544003	0.07156862	0.066741684	0.08529052	0.067221012	0.061303013	0.100337369			0.559164069	0.237047796	0.178733644	0.077476471	0.052473943	0.83993173	0.108869351	0.055026796	0.194579315			0.469194705	1	0.108579035	0.324137942	0.031033553	0.020840916	0.049023186	0.014913117	0.023603106	0.012550684	0.029759554	0.046073316
112	Lewy body disease	Alzheimer's disease	Limbic-predominant Age-related TDP-43 Encephalopathy (Also known as LATE)				2	2		2	3	0	81	Male																									0			0.00244569	0.007272832	0	0	0	0.00933436	0.000600789	0
113	Alzheimer's disease						3		4	2	0	0	87	Male																									0			0.008608461	0.00272305	0.001252606	0.00758749	0	0.010480163	0.007971518	0.007552631
114	Alzheimer's disease	Lewy body disease	Limbic-predominant Age-related TDP-43 Encephalopathy (Also known as LATE)				3		6	3	3	2	74	Male																									0
115	Alzheimer's disease	Lewy body disease					3	3		3	3	0	57	Male	0.124266343	0.126356508	0.069873415	0.006308713	0	0.04166006	0.086065982	0.07302861	0.096827927	0.081634518	0.059265055	0.060316312	0.947875009	0.731045706	0.276984815	0.066267465	0.035449411	0.702751698	0.969842258	1.300194174	1.11286319	1.184392851	0.676240381	0.212620161	1	0.064933003	0.460062351	0.005497397	0.007562837	0.002764476	0.000913581	0.004277161	0.014111323	0.013210871	0.014051027
116	Lewy body disease	Limbic-predominant Age-related TDP-43 Encephalopathy (Also known as LATE)	Alzheimer's disease				2		2	1	2	3	83	Male	0.000871102	0	0.016281674	0.009110326	0.000241825	0.001919462	4.93383E-05	0.019360434	0.019407204	0.050838271	0.074788854	0.033255863	0.114382948	0.557526332	0.380746054	0.107722593	0.037742735	0.096640195	1.012663568	0.454083752	1.317792527	2.393317829	0.785399493	0.314751399	1	0.004067675	0.215793476	0.005163007	0.023547605	0.007382783	0.000161946	0.037527067	0.00674756	0.014582867	0.037434114
117	Lewy body disease	Alzheimer's disease	Limbic-predominant Age-related TDP-43 Encephalopathy (Also known as LATE)				3		3	2	3	1	80	Male																									0
118	Alzheimer's disease						3	3	6	3	3	0	86	Male	0.142688492	0.107608807	0.163100677	0.024606867	0	0.046042357	0.096243743	0.036821701	0.058055519	0.113140533			0.55040212	0.799099849	0.641827096	0.076856137	0.033854452	0.690375991	0.47983129	0.105362757	0.853302963			0.151392255	1	0.082898706	0.465402607	0.013066084	0.003044369	0.000135024	0	0	0	0.003200617	0.003551744
119	Alzheimer's disease						3	3	6	3	3	0	70	Male	0.133888495	0.101047933	0.087550233	0.025957848	0.005382062	0.053112886	0.049411551	0.102712947	0.059209468	0.078456827	0.057846427	0.12603154	0.707406802	0.756027515	0.770648683	0.695841435	0.038577234	0.911815851	0.541241752	0.376097695	0.813128691	0.756553901	0.884877946	0.749681086	1	0.065193001	0.646719587
120	Alzheimer's disease						3		6	3	3	0	76	Female	0.057274852	0.110120054	0.064346366	0.118112301	0.028742234	0.128177605	0.087817724	0.008507604	0.000880388	0.111983781			1.456873725	2.668667182	1.040505471	0.841085953	0.640947232	3.164931761	0.335832861	0.055000752	2.710379872			1.48193478	1	0.084941591	1.635501887	0.010656881	0.005608194	0.005376413	0	0	0.003124774	0.003186398	0.00395991
121	Alzheimer's disease						3		6	3	3	0	85	Female	0.136764822	0.275794892			0.117595012	0.081660151	0.074620933	0.087622013	0.072241616	0.102180121			0.596770335	0.9131069			0.21956624	0.986999116	1.151700424	1.265570733	1.327680409			1.249163505	1	0.137287162	0.679110648	0	0.013499577	0.00015611	0.003025583	0.006579468	0.002274511		0.016725521
122	Alzheimer's disease	Limbic-predominant Age-related TDP-43 Encephalopathy (Also known as LATE)	Lewy body disease				3		6	3	3	2	63	Female	0.15137275	0.108921315	0.117807368	0.085654471	0.067985079	0.07712819	0.088749451	0.038665343	0.036541527	0.035609677	0.042670422	0.022341474	0.695179114	0.738929403	1.718266335	0.990558269	0.132332473	0.986787864	0.638470983	0.680357516	1.536982862	1.041446122	1.481840511	1.164767301	1	0.099659803	0.87700891	0.027055408	0.037436496	0.008521159	0	0.026857266	0.013760855	0.030069086	0.072958588
123	Alzheimer's disease	Limbic-predominant Age-related TDP-43 Encephalopathy (Also known as LATE)					3		5	3	3	2	73	Male					0.015337538	0.037037075											0.02153931							0.080213127	0							0.068658782	0.022382104
124	Alzheimer's disease	Lewy body disease	Limbic-predominant Age-related TDP-43 Encephalopathy (Also known as LATE)				3		6	3	3	2	70	Male	0.154710069	0.144656732	0.071301488	0.103103524	0.159581777	0.059501253	0.119444771	0.101347811	0.09525248	0.070420936	0.096403584	0.028129247	1.37427717	0.892886481	1.180802248	0.280651543	0.288152841	0.976350716	1.160284073	0.759048165	1.041386685	1.001360591	0.498377602	1.561668787	1	0.116042802	0.832186833	0.00088111	0.001672326	0	0	0.02954707	0.002905862	0.003973706	0.004963415
125	Lewy body disease	Limbic-predominant Age-related TDP-43 Encephalopathy (Also known as LATE)					0	0	0	0	0	2	75	Male																									0			0.004935194	0.004459352	0.004615394	0	0.079901834	0.003803285	0.02327951
126	Lewy body disease	Alzheimer's disease	Limbic-predominant Age-related TDP-43 Encephalopathy (Also known as LATE)				3		4	2	3	1	75	Male	0.222227202	0.300321586	0.11707815				0.071469251	0.115919665	0.132314182	0.077641968			0.683219117	0.954846912	0.782202134			0.846048012	0.926520672	0.833918643	0.890246953				1	0.177774047	0.816579044	0.006029809	0.015608791	0.021360008				0.015037557	0.013263487
127	Alzheimer's disease	Lewy body disease					3	3	5	3	3	0	81	Female	0.173138255	0.13876077	0.186359099	0.106989938	0.005741189	0.08390888	0.063312271	0.09034381	0.045287831	0.113894483			0.495827993	0.503640102	0.338624265	0.137770256	0.025450753	0.273383623	0.73597975	0.521654112	0.783881855			0.160377761	1	0.108315772	0.295782832	0.004938932	0.007221027	0.005555413	0	3.0078E-05	0	0.001792888	0.008871882
128	Lewy body disease	Cerebrovascular disease	Alzheimer's disease				2	2		2	2	0	79	Male	0.078999587	0.020723828	0.027700053	0.045015377	0.030832383	0.023024589	0.025793298	0.021380653	0.026472249	0.044471336	0.044289092	0.066344076	0.927742241	1.256576902	1.506683456	1.377661298	0.047134248	1.038317618	1.531130847	1.554271756	1.797457185	1.083172879	1.836312231	1.196103939	1	0.036012731	1.025685961	0.008094736	0	0	0	0	0.003831404	0	0.009130581
129	Alzheimer's disease	Lewy body disease					3		6	3	3	0	68	Female	0.146866298	0.075593211	0.081701139	0.052995984	0.026526763	0.059318935	0.025796774	0.077854939	0.092595893	0.087824458	0.0918201	0.087076852	0.667924254	0.646843403	0.541246491	0.311834456	0.169743105	0.291989668	0.545058242	0.251797967	1.025891692	0.978777087	1.098110409	0.846141667	1	0.0669713	0.438263563	0.004916405	0.010295243	0.002685738	0	0	0.003303361	0.007073858	0.009127696
130	Limbic-predominant Age-related TDP-43 Encephalopathy (Also known as LATE)	Primary age-related tauopathy (also known as PART)	Lewy body disease				0		4	2	0	2	89	Female	0.158496675	0.176027929	0.169034536	0.057647012	0.099978923	0.098387375	0.019779277	0.076787174	0.059326738	0.02686042	0.08178804	0.010486603	3.045913046	2.861414906	3.484550187	2.031421261	0.297792516	1.76032826	3.021555839	3.445158498	0.64622655	2.596611173	0.217684982	1.677640876	1	0.111335961	2.246903363	0.022947176	0.041503481	0	0	0.012277323	0.000304407	0.000364292	0.016419067
131	Lewy body disease	Alzheimer's disease					2		4	2	2	0	83	Male	0.060062443	0.075841434	0.026475283	0	0	0.024724429	0.024546458	0.037013876	0.023834385	0.033198911			0.189071513	0.994718845	0.305947164	0.002157674	0	0.319080937	0.22965778	0.136941515	0.21047165			0.059431049	1	0.030235721	0.301829355	0.013680589	0.018775706	0.006408446	0.005807722	0.03177653	0.014697943	0.019982234	0.013235573
132	Alzheimer's disease	Lewy body disease					3		6	3	3	0	55	Female	0.157096781	0.19054103	0.185355609	0.036675068	0.0068435	0.060468592	0.042158924	0.080743049	0.086702881	0.139574697	0.162618212	0.119871538	0.480841424	0.733424252	0.435397273	0.029156798	0.023105588	0.137542923	0.254569337	0.856299161	0.217693127	0.251617553	0.14047159	0.114700402	1	0.097019929	0.306578043	0.003588415	0.000875117		0	0	0.000783651		0.001275169
133	Lewy body disease	Primary age-related tauopathy (also known as PART)					0		1	1	0	0	59	Male	0.035477266	0.028498848	0.029778363	0.012176836	0	0.011097123	0.006565636	0.01442975	0.009826388				0.090663645	0.073458512	1.32813192	0.072990792	0.024638608	0.080547974	0.093924042	0.059544227				0.131121812	1	0.017656296	0.278405242	0.009913933	0.006156976	0.000959297	0	0.000158171	0.003934569		0.014043533
134	Alzheimer's disease						2		2	1	0	0	84	Female	0.041282145	0.072949686	0.012184067	0.00066164	0	0.020679191	0.027138943	0.036442207	0.037224094	0.070732882	0.051940813	0.050655036	0.718754421	2.058433862	0.013032789	0.049468534	0.013797331	0.910563021	0.77959814	0.824370522	1.517250454	1.250277909	1.806698627	0.180841946	1	0.024985096	0.62734166	0.00056944	0.0018527	0.00092199	0	0	0.003630494	0.005274001	0.011653242
135	Lewy body disease	Alzheimer's disease	Limbic-predominant Age-related TDP-43 Encephalopathy (Also known as LATE)				3	2		2	3	1	63	Female	0.115829561	0.043280137			0.090394164	0.03906288	0.019914618	0.07281489	0.06202409	0.060422749	0.084650887	0.058791148	0.434627754	0.708476099			0.231612277	1.375053981	0.978185122	0.265948881	0.771744394	0.603192232	0.928802276	2.118697663	1	0.061696272	0.687442528
136	Alzheimer's disease						3	3	5	3	3	0	82	Male	0.137775054	0.083539375		0.078257806	0.019583232	0.061030104	0.023365639	0.069559695	0.074714297	0.089032735	0.057476304	0.07758101	0.768864195	0.866558293		0.453355306	0.034958572	0.267100117	0.620972508	0.601833285	1.185788838	1.017587748	0.848745735	0.45274898	1	0.067258535	0.478167297	0.005255798	0.011048928		0.002413265	0	0.006025535	0.007336492	0.019900091
137	Lewy body disease	Primary age-related tauopathy (also known as PART)					0	1		1	0	0	80	Female																									0			0	0	0	0	0	0	0	0.003286192
138	Lewy body disease	Alzheimer's disease					3		4	2	3	0	83	Male	0.15071219	0.157649907	0.129326082	0.02428142	0	0.025421752	0.054670781	0.040914438	0.047796695	0.108358734	0.155991708	0.089443727	3.456895849	3.561593332	2.980935934	0.631216411	0.098091256	3.62674504	3.396298104	3.187028685	3.925700907	4.131968256	3.888965734	1.607876556	1	0.077437447	2.392579637	0.013842653	0.018123178	0.005106235	0.008859482	0	0.01094289	0.010037883	0.020305409
139	Alzheimer's disease	Lewy body disease					3	3	6	3	3	0	62	Female	0.022419446	0.045394995	0.016787716	0.015805422	0.008400887	0.026243723	0.047578425	0.029878752	0.017565575	0.036861919			0.148624356	0.425843747	0.028742931	0.072927195	0.039163225	0.600215422	0.428169518	0.136520738	0.437555831			0.305347003	1	0.026090088	0.219252813	0.004676502	0	0	0	0	0	0.005878312	0.001815557
140	Lewy body disease	Alzheimer's disease	Cerebrovascular disease				1		2	1	0	0	75	Female	0.011232342	0.012070988	0.017705797	0	0	0.01891262	0.003589562	0.019596734	0.000411597	0.014148643			0.013048065	0.084457069	0.005017303	0.021932861	0.003886154	0.060389917	0.063205841	0.024475985	0.050485842			0.026955406	1	0.009073044	0.031455228	0	0		0	0	0	0	0.009508248
141	Lewy body disease	Alzheimer's disease	Limbic-predominant Age-related TDP-43 Encephalopathy (Also known as LATE)				2		4	2	2	1	89	Female	0.089968151	0.156150508	0.133666116	0.02894569	0.049295844	0.053508352		0.080880391		0.075247247			1.374571909	0.527258008	0.838264743	0.602799184	0.057055628		1.023782834		0.678159044			0.828662163	1	0.085255777	0.679989894	0.000268795	0.00119604	0	0	0	0.000748224		0.005490403
142	Alzheimer's disease	Limbic-predominant Age-related TDP-43 Encephalopathy (Also known as LATE)					3		6	3	3	1	82	Female	0.070575563	0.059861117	0.028771074	0.019165077	0.000372058	0.042211129	0.029738227	0.030653409		0.065664718	0.047747063	0.097427125	0.103631397	0.404716897	0.03292085	0.021115919	0.007015812	0.184699973	0.33610416		0.166997436	0.111648287	0.269364509	0.12017707	1	0.035813463	0.125683475	0.002247534	0.003898075	0.004700664	0.00359325	0	0.003513259	0.004699302	0.006023509
143	Limbic-predominant Age-related TDP-43 Encephalopathy (Also known as LATE)	Hippocampal Sclerosis	Alzheimer's disease				1		2	1	0	3	> 90	Male	0.009339065	0.009840236	0.055330312	0	0.021403987	0.022935315	0.015261331	0.026290255	0.006327439	0.038450632			0.203506798	0.239089474	0.510588181	0.236684939	0.037136226	0.332356555	0.884354075	0.347290223	0.58566295			0.309045293	1	0.019158607	0.259893696	0.022239806	0.05506027	0.020630724	0.002579317	0.070421866	0.016935344	0.034928647	0.057299449
144	Alzheimer's disease	Lewy body disease					3	3	6	3	3	0	61	Female	0.104714251	0.065683427	0.028455504	0.028153703	0.10082352	0.092480134	0.050563512		0.053088188	0.075119838	0.08593435	0.042377623	0.154506677	0.023398362	0.235401768	0.531092773	0.117520721	0.531619671		0.152617004	0.306942327	0.254366309	0.207636155	1.062469008	1	0.067267722	0.265589995
145	Alzheimer's disease	Lewy body disease					3	3	6	3	3	0	64	Male	0.096175751	0.110933957	0.091447538	0.145792883	0.114792803	0.138531326	0.069852776	0.064483783	0.077122237	0.058354823	0.07533122	0.030853672	0.102613592	0.345493964	0.1610584	0.715878703	0.056733223	0.513299544	0.315207528	0.154020484	0.457897424	0.499309502	0.388282796	0.726193335	1	0.109646719	0.315846237	0.019980614				0.005555701	0.020169101
146	Alzheimer's disease	Lewy body disease	Limbic-predominant Age-related TDP-43 Encephalopathy (Also known as LATE)				2		4	2	2	1	72	Female	0.121267628	0.087082668	0.07566926	0	0.053123998	0.030810787	0.049924233			0.121443944	0.093042531	0.005005951	2.734141002	1.939420656	1.233108986	0.117745893	0.013210341	0.929776492			3.794592484	3.780579514	0	0.317627204	1	0.059696939	1.161233895	0.002397785	0.00410406	0.000133685	0	0	0.00136485	0.003417628
147	Lewy body disease	Alzheimer's disease					2		3	2	1	0	73	Female	0.08128964	0.071594328			0.011881483	0	0.045151778	0.056779466	0.045117114	0.077272128	0.121019463	0.083445535	1.532428498	1.154346496			0.026682185	0.875403575	1.435201846	1.997662057	0.957769372	1.101101257	1.245054134	0.009862639	1	0.041983446	0.897215188	0.009273655	0.009211257			0	0.007010039	0.00181158	0.007808809
148	Alzheimer's disease						3		6	3	3	0	63	Male	0.06682318	0.070486497	0.064362676	0.047652922	0.041574347	0.054098656	0.042863731	0.074604159	0.08218823	0.081996564	0.06175242	0.050155341	3.267872428	2.760463255	3.546700737	2.781673729	0.494464071	2.361358566	2.512621459	3.051689053	2.92121483	2.286121867	3.19082304	1.453922717	1	0.055408858	2.535422131	0.000770163	0.001815385	0	0	0	0.000357859	0.001534482	0.003387986
149	Alzheimer's disease	Limbic-predominant Age-related TDP-43 Encephalopathy (Also known as LATE)	Lewy body disease				3		6	3	3	2	77	Female	0.159211504				0.059349759	0.134046745		0.104394981	0.151931916	0.083195889			2.658489409				1.355509592		2.550883555	2.022271667	3.292646323			3.165070355	0			0.088656069	0.039860092			0.010924096	0.019144664		0.081822574
150	Alzheimer's disease						3		6	3	3	0	55	Female	0.252554506	0.085731085		0.187380625	0.106556925	0.181212288							0.266117852	0.08124713		0.103806829	0.01288089							0.629632458	1	0.162687086	0.116013175	0.006827757	0.003982852		0.002420225	0	0.001695906
151	Cerebrovascular disease	Alzheimer's disease					1	1		1	0	0	65	Male																									0
152	Lewy body disease	Alzheimer's disease					3		4	2	1	0	> 90	Female	0.088796666	0.091892602			0.069462192	0.026438831	0.061598663	0.067928666	0.111315158	0.066516797	0.044105106	0.060132556	0.947367317	1.063543625			0.021450845	0.350020607	1.388053485	1.33251549	0.904254002	1.05075538	0.463794377	0.137854944	1	0.067637791	0.595595598	0	0.000946686			0	0	0.000318329	0
153	Alzheimer's disease						3	3	6	3	3	0	60	Male	0.202973973	0.264443682	0.196665296	0.072002521	0.030448141	0.10125617	0.184709009	0.14544428	0.115529246	0.154354025	0.17289077	0.078597474	0.801127536	0.571642551	0.457336412	1.043041391	0.163961822	0.816043114	0.619515624	0.775311449	0.714652633	0.730701482	0.965104736	0.846310688	1	0.15035697	0.642192138
154	Lewy body disease						0		0	0	0	0	65	Male	0.001582508	0.000376899	0.001642302	0	0	0	0.000427435	0.001043149	0	0	0	0	0.022975212	0.009291309	0.022429707	0.0006494	0	0.009390759	0.00273306	0.015212694	0.014737332	0.020136052	0.001874608	0.034755234	1	0.000575592	0.010789398	0.00154835	0.003821627	0.004089346	0.000228787	0	0.000639331	0.004802258	0.00664842
155	Lewy body disease	Alzheimer's disease					2		2	1	1	0	79	Male	0.011468344	0.01493701	0.017506501	0	0	0.004979167		0.008144248	0.012482131	0	0	0.004060587	0.033353469	0.062217412	0.048624507	0	0		0.043526581	0.019701766	0.047975595	0.08206826	0.077236815	0.067534747	1	0.008148504	0.028839077	0.002255991	0	0	0.003517386	0	0.000883377		0.002488398
156	Lewy body disease	Alzheimer's disease					3		5	3	3	0	70	Male	0.054994392	0.082903989	0.002358035	0.00070971	0.000762568	0.043621558		0.073947712	0.051816172				3.093192686	2.666505891	0.73729418	0.050734454	0.258113865		3.339347947	3.760394183				0.275525721	1	0.030891709	1.361168215	0.001336513	0	0	0	0	0.002589419		0.010970352
157	Cerebrovascular disease	Alzheimer's disease					3		4	2	1	0	81	Male	0.06209788	0.077777993	0.228793638	0	0.016159551	0.034419109	0.019359793	0.059711507	0.069737395	0.097598009			1.718757373	1.729654498	1.099936371	0.592639292	0.133624573	1.491686737	1.910879862	1.510851765	0.946234163			0.412059539	1	0.06265828	1.127716474	0.003035715	0.00713687	0.000538636	0	0	0.00709968	0.005462809	0.008699075
158	Alzheimer's disease	Lewy body disease					3		6	3	3	0	60	Female	0.144674603	0.157478723	0.000796671	0.00507712	0	0.056833335	0.09998389	0.073768843	0.073251523	0.035264178			2.936883778	2.981824555	2.590337974	0.932417822	0.082277027	2.890410684	2.946459634	2.517588301	3.277879392			0.962637591	1	0.066406334	2.069025307	0.001148643	0.003510051	0	0.001748442	0	0.002055856		0.002565134
159	Alzheimer's disease						2	1	2	1	2	0	86	Male	0.086516867	0.130895146	0.218564319	0.042289561	0.000677889	0.028791338	0.018245481	0.071703085	0.026193318				0.500398018	0.618924882	0.41024177	0.038739706	0.011626641	0.27434363	0.654354449	0.248355372				0.080797251	1	0.075140086	0.309045774	0.002998879	0.005752629	0.000642765	0.005651096	0.002944426	0	0.004967002	0.006268045
160	Alzheimer's disease	Cerebrovascular disease					3		5	3	3	0	78	Male	0.150262962	0.120007628	0.074983598	0.012629762	0	0.04508147	0.038740351	0.081363951	0.061709024	0.090685298	0.130673928	0.08710634	0.613054323	0.702921357	0.199936048	0.101130839	0.076741231	0.475290995	0.701151859	0.869405277	1.175176648	1.169729467	0.882873774	0.341770037	1	0.063100824	0.361512465	0.006893573	0.014080102	0	0.014345703	0.005112232	0.014048399	0.00987946	0.019526338
161	Alzheimer's disease	Limbic-predominant Age-related TDP-43 Encephalopathy (Also known as LATE)					3		6	3	3	2	83	Male	0.1118469	0.124115637	0.135473901	0.061603325	0.063481579	0.082802571	0.08170497	0.09610518	0.112423199	0.076832997			1.428692715	1.533031579	2.128067957	1.054399004	0.177898906	1.698114068	1.7919053	1.4945376	1.892767696			1.354013746	1	0.094432698	1.336700705	0.007093922	0.008393753	0.008586391	0.004816323	0.03456958	0.012296132	0.019682947	0.073927389
162	Alzheimer's disease	Limbic-predominant Age-related TDP-43 Encephalopathy (Also known as LATE)	Lewy body disease				3		6	3	3	1	86	Male	0.100745027	0.25688898	0.068931838	0.094247617	0.081871745	0.071611548	0.068366409	0.109270006	0.091501309	0.101483928	0.117550221	0.066734223	1.133294769	1.04805268	0.505481069	0.431915404	0.151778862	1.305684266	0.748513825	0.74649863	1.300868895	1.146931886	1.23530954	1.093110728	1	0.106094738	0.762701175
163	Alzheimer's disease	Lewy body disease					3	3	6	3	3	0	71	Female	0.157241867	0.130687754	0.06095481		0.003486231	0.049346285	0.09497486	0.074271444	0.080674458	0.073229607	0.075821768	0.08866111	1.592648483	1.232385914	1.272401807		0.017728166	1.405851692	1.128779274	1.273456023	1.606875883	1.395989938	1.63889511	0.573707454	1	0.082781968	1.104203212
164	Alzheimer's disease	Lewy body disease					3	3	6	3	3	0	86	Male	0.221119626	0.123477539			0.114283723	0.124520659		0.140109504	0.106466251	0.119815145	0.09993718	0.093380402	1.13739088	1.842385351			0.665852548		1.030807603	1.323027565	1.454686868	1.450196583	1.639960522	1.445458052	1	0.145850387	1.215209593	0.004415642	0.002424525			0	0		0.000585312
165	Lewy body disease	Alzheimer's disease	Limbic-predominant Age-related TDP-43 Encephalopathy (Also known as LATE)				3	2		2	2	2	83	Male																									0
166	Alzheimer's disease	Limbic-predominant Age-related TDP-43 Encephalopathy (Also known as LATE)					3	3	6	3	3	1	66	Male	0.101828289	0.062413549	0.044673022	0.15512453	0.040659547	0.083753485	0.038717095	0.064269949	0.058723646	0.053631935	0.055801225	0.046197748	0.181151753	0.930030588	0.011024465	0.550350279	0.185383468	0.885539867	0.097438687	0.275290851	1.026824251	0.962253599	0.932042021	1.496225255	1	0.075309931	0.457246737	0.005745439	0.005347436	0	0.001839128	0	0.000486054	0.005938475	0.012238609
167	Lewy body disease	Alzheimer's disease	Cerebrovascular disease				1		2	1	0	0	58	Male	0.078356861	0.04313856	0.033867644	0	0	0.018778902	0.001018699			0.018791848	0.023790138	0.003036624	1.552555471	1.519682527	0.596201467	0.480268583	0.04153675	0.72933384			0.825182808	0.345188042	0.223565984	0.21050279	1	0.025022952	0.819929773	0.006451121	0.000664	0	0.00241942	0	0.006767152	0.003681238
168	Lewy body disease	Primary age-related tauopathy (also known as PART)					0		2	1	0	0	51	Male	0.002414271	0.016188492	0.012440638	0	0	0.000583825	0.012837789	0.008113641	0.000109193	0.01403306			0.076833381	0.101899939	0.235946552	0.03439758	0.015766143	0.087647705	0.174278949	0.069414328	0.127796283			0.065077929	1	0.006352145	0.092081883	0.000669048	0	0	0	0.007540076	0	0	2.01318E-05
169	Alzheimer's disease	Lewy body disease					3		5	3	0	0	71	Male	0.125996687	0.211758259		0.116682116	0.044616208	0.063580592	0.027955811	0.062906467	0.063754265				1.031418636	1.416673568		1.2657796	0.116046492	0.280207992	1.576320168	1.052506476				0.340955912	1	0.098431612	0.822025258	0.004291862	0.013552962		0.007525238	0.083593807	0.003456979	0.005796657	0.004044422
170	Alzheimer's disease	Lewy body disease					3		5	3	3	0	65	Male	0.249412725	0.277794029	0.085704135	0.060797483	0.028942312	0.089497615	0.039905889	0.074589342	0.079291009				0.451733137	0.576789649	0.722925049	0.442047531	0.042579497	0.449005976	0.558823691	0.502558889				1.054789818	1	0.118864884	0.447513473
171	Alzheimer's disease	Lewy body disease					2		5	3	3	0	84	Male	0.223689599	0.335360244	0.092211939	0.04318602	0.12177526	0.077092401	0.305340751	0.091601184	0.081240842				1.91861265	1.34631327	0.833188139	0.726944051	0.190938086	0.627650562	1.215617734	1.306703415				1.303604874	1	0.171236602	0.940607793	0.017867968	0.014657975	0.002223195	0.00428135	0.009475262	0.011209026	0.014505265	0.007991388
172	Alzheimer's disease	Lewy body disease					3	3	6	3	3	0	56	Female	0.126418057	0.059667541		0.038577986	0.046713439	0.032092611	0.022518418	0.063865682		0.071435701			0.999590045	0.9595714		0.176748785	0.033985157	1.128020362	0.988134787		1.457713267			1.514906013	1	0.054331342	0.65958315	0.017062272	0.006014991		0.000265658	0	0	0.001172511	0.010176785
173	Lewy body disease	Primary age-related tauopathy (also known as PART)					0		2	1	0	0	80	Male	0.047637225	0.03405333	0.057303544	0	0	0.016986668	0	0.013633374		0.023485325	0.032876871	0.000179641	0.221213539	0.197288041	0.282943385	0.004679933	0.011991511	0.094307237	0.141612627		0.147981349	0.258217673	0.021740797	0.074511151	1	0.022282967	0.135403941	0	0	0	0	0		0	0.003704105
174	Alzheimer's disease						3		6	3	3	0	68	Male	0.184265228	0.165621766	0.128817925	0.094431511	0.061323373	0.102869573	0.274287699	0.166258255	0.082798053	0.087342096	0.13758533	0.01210714	1.523785162	1.652598812	1.176547977	0.590735292	0.363911745	1.036342577	1.851947502	1.57085858	1.020861667	1.321952822	0.307784482	0.972132344	1	0.144516725	1.057320261	0	0.000596034	0	0	0	0	0.002596172	0.000747046
175	Alzheimer's disease	Cerebrovascular disease	Lewy body disease				3		6	3	3	0	71	Male	0.12239191	0.128468418	0.080541136	0.038608642	0	0.069478594		0.088353793	0.057536221	0.038820733	0.06434778	0.027187418	3.380301778	3.871113242	2.578656079	2.746003607	0.77580235		3.815800228	3.338787541	4.152289852	4.019915518	3.769223799	4.464451619	1	0.073248117	2.670375411	0.005863281	0.002812837	4.47738E-05	0	0	0.003299201		0.010820851
176	Alzheimer's disease						3		6	3	3	0	72	Male	0.220783821	0.113074681			0.196727927	0.158603852		0.111645898	0.074909061				1.520867039	1.757662594			0.319687957		1.674029137	1.215685997				1.943245777	1	0.17229757	1.199405863	0.013294502	0.010603353			0	0.007318553		0.035088359
177	Alzheimer's disease	Limbic-predominant Age-related TDP-43 Encephalopathy (Also known as LATE)	Lewy body disease				3		6	3	3	2	79	Male		0.081630461	0.02319892	0.004542328	0.041419566	0.03484695	0.00812227	0.021138382		0.052337686	0.037658015	0.038649948		0.106525789	0.191633259	0.117329317	0.071126676	0.15185914	0.092057615		0.187885289	0.081127678	0.204107055	0.309795455	1	0.032293416	0.127694836	0.018555091	0.00056015			0.001436754	0.002166088	0	0.013296975
178	Alzheimer's disease	Limbic-predominant Age-related TDP-43 Encephalopathy (Also known as LATE)	Lewy body disease				3		6	3	3	2	> 90	Male	0.029676811		0.058706696	0.093481326	0.200318667	0.07695411							1.995246724		1.57852037	1.381992744	1.212135407							2.207290105	1	0.091827522	1.541973811	0.027400847		0.020901904	0.039389016	0.185115061	0.039281666
179	Alzheimer's disease	Lewy body disease					3		6	3	3	0	60	Male																									0			0.009294197	0.009854344	0.009069575	0	0.002520288	0.007893197		0.025233879
180	Alzheimer's disease						3		6	3	3	0	85	Female	0.179309032	0.277350455	0.206613086	0.05833303	0.127293605	0.079696483	0.120704462	0.081554755	0.07465655	0.064106024			0.370054719	0.739859306	0.442479803	0.501381296	0.223836034	1.199837468	1.394388111	0.857617908	1.291279915			1.477071457	1	0.149900022	0.579574771	0.007387349	0.011212482	0	0	0.000179615	0.00095111	0.006724369	0.006968778
181	Lewy body disease	Primary age-related tauopathy (also known as PART)					0		4	2	0	0	70	Male	0.100336861	0.086812561			0	0.005769096	0.042021943	0.169221004	0.187558127	0.131465252	0.106053685	0.124341196	0.721572391	0.858924186			0.004457151	0.465815478	0.81877079	0.854928436	1.43823116	1.423829229	1.490105486	0.192464609	1	0.046988092	0.512692302	0.006741069	0.009654409			0.001143499	0	0.010298413	0.011541911
182	Lewy body disease	Alzheimer's disease					2		3	2	1	0	78	Male	0.091552393	0.09165016	0.01155487	0.000382744	0.006962893	0.043232772	0.027643443	0.063909384	0.035391445	0.121518893	0.104135921	0.036017441	0.85167892	1.434303065	1.281692821	0.101139918	0.006574088	0.306830985	0.823889613	0.281266186	1.767848505	1.615286726	0.463084098	0.220753151	1	0.038997039	0.663703299	0.004414738	0.004573871	0	0	0	0.008228272	0.00177611	0.006667965
183	Lewy body disease	Alzheimer's disease	Cerebral amyloid angiopathy	Cerebrovascular disease			3		3	2	3	0	72	Male	0.119202223	0.071928057			0.086661404	0.083307931	0.015678453	0.060500511	0.054220561	0.074278921	0.154911351	0.095024303	1.036371185	1.305033312			0.28500928	0.471552303	1.100415825	0.662206292	1.206294723	1.284533117	1.139045258	1.182235723	1	0.075355614	0.77449152	0.00092243	0.000634484			0.001600673	0.012405444	0.008935481	0.003557291
184	Alzheimer's disease	Lewy body disease	Limbic-predominant Age-related TDP-43 Encephalopathy (Also known as LATE)	Cerebrovascular disease			3	3	6	3	3	2	56	Female	0.226536993	0.267192098		0.081294016	0.000535283	0.094726085	0.080164185	0.078380383	0.052798402				0.321834841	0.283282674		0.411255813	0.044654189	0.700213559	0.467289307	0.561784539				0.501561726	1	0.125074777	0.352248215	0.081711203	0.063142255			0.067361002		0.02445017	0.065720857
185	Alzheimer's disease	Limbic-predominant Age-related TDP-43 Encephalopathy (Also known as LATE)					3		6	3	3	2	77	Female	0.131662487	0.09847872	0.082860386	0.081317554	0.105191758	0.111534899	0.030534003						1.129744186	1.7332663	0.953804089	1.285455872	0.981607642	0.671828509						1.274112907	1	0.091654258	1.1259511	0.00838563	0.00958524	0.003591114	0.008783966	0.032100285	0.005567433	0.025841933
186	Lewy body disease	Alzheimer's disease					3		6	3	3	0	74	Male	0.060016111	0.02050119	0.035995928	0.028360121	0	0.017918649	0.011963947	0.017442087	0.021499497	0.033932392			0.35663907	0.087146356	0.106756098	0.040798426	0	0.251971343	0.079053009	0.03583387	0.257509301			0.079083305	1	0.024965135	0.140551882	0.00026519		0	0	0	0		0.00081461
187	Lewy body disease	Alzheimer's disease	Limbic-predominant Age-related TDP-43 Encephalopathy (Also known as LATE)				1		3	2	0	1	87	Male	0.128748895	0.056098261	0.021498002	0.04716944	0.134287912	0.060460484	0.027660459	0.092441203	0.009810798				1.079299778	0.895379152	0.311912328	1.190472642	0.525435642	0.916138236	1.741453145	0.207080834				1.586382062	1	0.067989065	0.819772963	0.008876376	0.002618046	0.011914037	0.012773207	0	0.002147862	0.002557669	0.005856956
188	Alzheimer's disease	Cerebrovascular disease					3	3	6	3	3	0	78	Male	0.064932882	0.093285618	0.026885798	0.022793396	0.106341455	0.054653497	0.056601267	0.037362145	0.031555412	0.038911228	0.049820866	0.077596638	1.139378278	0.410462995	0.166124391	0.743110268	0.101949241	0.621985629	0.335777841	0.579304771	0.43421609	0.405471715	0.565559146	1.20497866	1	0.060784845	0.530501801	0.002862242	0.018506399	0	0	0.002633843	0.012882418	0.001089427	0.002843226
189	Lewy body disease	Alzheimer's disease	Limbic-predominant Age-related TDP-43 Encephalopathy (Also known as LATE)				3	3		3	2	1	81	Male	0.098822486	0.14950666	0.072926587	0	0	0.02460132	0.065328561	0.046257369	0.039703001				0.729516601	0.887810638	0.88760523	0.101451677	0.035622215	0.626734019	1.053528592	0.828519969				0.260855334	1	0.058740802	0.544790063	0.007629354	0.012295843	0.000561869	0	0	0.013606943	0.002549644	0.00626657
190	Alzheimer's disease	Lewy body disease					3		6	3	3	0	61	Male	0.083448244	0.061432701	0.117450619	0.011950809	0.005953237	0.061175867	0.036454213	0.082337813	0.052607495	0.069458984			1.4729374	0.84078699	1.38050226	0.267786177	0.261978821	0.589838518	0.357447818	0.420519573	0.463995866			0.793917403	1	0.053980813	0.802305028
191	Alzheimer's disease						3		6	3	3	0	66	Male	0.187388255	0.09054518			0.006450416	0.082290348	0.029127861	0.106768432	0.101901458	0.066157749			0.514145173	0.507642867			0.028130746	0.352454568	0.316105237	0.426968094	0.310827517			0.195482758	1	0.079160412	0.350593338
192	Lewy body disease	Primary age-related tauopathy (also known as PART)					0		2	1	0	0	70	Male	0.028367676	0.00293955	0.047952896	0.020655017	0	0.02105909	0.001937937	0.017612728	0.006301737	0.013978228	0.017116743	0	0.112649502	0.059437682	0.997750832	0.208765254	0.002506061	0.05647282	0.017736713	0.019058066	0.013450355	0.026369384	0.007346371	0.11665731	1	0.017558881	0.239597025	0.002176857	0.005686315	0	0	0	0.003798229	0.006714269	0.003667052
193	Alzheimer's disease	Cerebrovascular disease					2		2	1	2	0	86	Male	0.109487301	0.148396682	0.092054742	0.028488532	0.04438657	0.068569332	0.052970972	0.106804162	0.060013827				0.471981126	0.834741879	0.272372936	0.164399504	0.016528922	0.363673347	0.566148019	0.881975388				0.128149601	1	0.077764876	0.353949619	0.013588542	0.02495922	0	0	0	0.007122195	0.013003011	0.010262272
194	Alzheimer's disease						3		6	3	3	0	60	Male	0.157184492	0.230143531	0.080138987	0.086511607	0.031021262	0.099284459	0.059909673	0.069793414	0.067073374	0.063140664			1.43428204	1.148296334	0.638248647	0.534764418	0.524220082	1.689942772	0.778176471	0.784923897	1.358133526			1.125988048	1	0.10631343	0.994959049	0.013633485	0.017196127	0.001942354	0.00385252	0.011285113	0.005723178	0.018495471	0.012315319
195	Alzheimer's disease						3	3		3	2		67	Male																									0
196	Alzheimer's disease	Lewy body disease	Limbic-predominant Age-related TDP-43 Encephalopathy (Also known as LATE)				3		6	3	3	2	70	Female	0.229381947	0.139310673	0.164841869	0.182043557	0.223660122	0.136699987	0.133614682	0.119790625	0.099243797	0.100186114	0.108398656	0.065001485	3.809513801	3.574914605	3.862254008	3.444880895	2.201703309	3.711935473	3.87737964	3.862594398	3.961231328	4.004491814	3.910494716	3.990417427	1	0.172793263	3.434200348	0.01765601	0.012893639	0.000698081	0	0.036252599	0.000586277	0.000665803	0.005431624
197	Lewy body disease	Alzheimer's disease	Limbic-predominant Age-related TDP-43 Encephalopathy (Also known as LATE)				3		5	3	3	1	69	Female																									0			0.003763251	0.015481726	0	0	0.003396612	0.000805117	0.003371145	0.005174468
198	Alzheimer's disease	Lewy body disease	Limbic-predominant Age-related TDP-43 Encephalopathy (Also known as LATE)	Cerebrovascular disease			3	3	6	3	3	2	74	Male	0.179656607		0.083931822	0.164333692	0.076768058	0.124573544		0.060364455	0.077805689				0.427406181		0.273354414	1.174560216	0.395921793		0.322714902	1.251795965				1.62788249	1	0.125852745	0.567810651
199	Alzheimer's disease	Lewy body disease					3		6	3	3	0	65	Female	0.074943428	0.115309021			0.074163953	0.080448502	0.041325777						1.912400231	1.553849993			0.228556715	1.266166763						1.53788845	1	0.077238136	1.240243426	0.005786071	0.016721608		0	0.003071108	0.003685417	0.000438614
200	Alzheimer's disease	Lewy body disease					3		6	3	3	0	84	Female	0.201794393	0.115595843	0.116190487	0.111186394	0.139477703	0.079828849	0.090570239	0.039999443	0.042213355	0.086330691			3.55538762	4.08264016	2.271860214	1.169661506	2.503764804	3.942709551	3.442464138	3.212745972	4.004945007			3.564883826	1	0.122091987	2.921003976	0.008366535	0.001940082	0	0.002247032	0	0.0041446	5.85123E-06	0.001133313
201	Alzheimer's disease	Lewy body disease	Limbic-predominant Age-related TDP-43 Encephalopathy (Also known as LATE)				3		6	3	2	2	68	Female	0.056012062	0.056978415	0.032526176	0.059891388	0.040755948	0.044224065							0.317438727	0.706630042	0.198601014	0.472859536	0.132096964							0.5790801	1	0.048398009	0.365525257
202	Alzheimer's disease	Cerebral amyloid angiopathy					3		6	3	3	0	78	Male	0.1824871	0.168870954	0.184539687	0.027968821	0.113267042	0.077403884	0.0768436	0.095530529	0.091230229	0.114302038	0.124285085	0.091216526	1.432926969	1.522132551	0.518453979	0.329439484	0.389446117	1.322292065	0.672226184	0.663492872	1.354220742	1.356321847	0.783140299	1.1098789	1	0.118768727	0.919115194	0	0.002582146	0.000988792	0	0	0	0.004628485	0.002185153
203	Lewy body disease	Alzheimer's disease					1		3	2	0	0	85	Male	0.105652473	0.061358045			0.018866828	0.032962321	0.041790319	0.054291293		0.0555888	0.024878281	0.048049872	2.452119853	3.110122711			0.02289453	1.971027287	1.918104151		3.062927706	3.069691855	3.138897497	0.282626384	1	0.052125997	1.889041095	0.005522487	0.001097546	0		0	0.001184248	0.005411637	0.004244475
204	Alzheimer's disease	Lewy body disease					3	3	6	3	3	0	65	Female	0.16341967	0.083976738	0.052000957	0.072848106	0.03915832	0.062854418	0.065001413						1.034823284	1.337512922	0.691711472	1.111634063	0.317381573	1.77013872						1.417608392	1	0.077037089	1.043867006	0.003306906	0.008413667	0	0	0.002549049	3.02954E-06	0.003386906
205	Alzheimer's disease						3	3	6	3	3	0	84	Female	0.083595759	0.125762831	0.099331255	0.054898767	0.051774037	0.064617107	0.074616906	0.089744229		0.055431062	0.070210884	0.031713334	0.396860422	0.395589316	0.586811933	0.708273772	0.085082305	0.866254618	0.559175863		0.497782192	0.52676241	0.393834099	0.44443093	1	0.079228095	0.506478728	0.004693136	0.002343393	0.006148142	0.023271204	0.006309147	0.004583727	0.011262056	0.016672593
206	Lewy body disease	Alzheimer's disease					2		2	1	1	0	74	Male	0.048570468	0.02031759	0.100345099	0.004515562	0	0.029774283	0.001440525	0.019022702	0.006690575	0.111909969	0.083117658	0.031739619	0.12168997	0.115579628	0.372274433	0.093590722	0.013331678	0.067691181	0.091827328	0.06068659	1.426563507	0.934664928	0.857722881	0.400014521	1	0.029280504	0.130692935	0.009687727	0.013727665	0.00093332	0.007942604	0	0.008504232	0.005163936	0.007923401
207	Lewy body disease	Primary age-related tauopathy (also known as PART)					0		3	2	0	0	83	Female	0.071087236	0.077046593	0.202686759	0	0.065921146	0.008936826	0.036081352	0.047308658	0.034797462	0.068131854			4.045513657	4.43385509	4.139320281	1.215016678	0.349820594	3.067118749	3.335465455	1.483962181	5.008279549			0.696371993	1	0.065965702	2.875107508	0.000457945	0.002590053	0.008534954	0	0	0	0.000898217	0.009116181
208	Alzheimer's disease	Lewy body disease	Limbic-predominant Age-related TDP-43 Encephalopathy (Also known as LATE)				3		6	3	2	2	> 90	Male	0.116599392	0.134483028	0.062270446	0.172160215	0.163700723	0.069555566	0.054012898	0.080786322	0.09570562				0.617297719	0.921628046	0.534367107	0.860909379	0.903622481	0.83413844	1.386744466	0.88644339				1.771527689	1	0.110397467	0.778660529	0.022958228	0.036178687	0.000536306	0.018293926	0.055273129	0.022919428	0.028966992	0.041895548
209	Alzheimer's disease	Limbic-predominant Age-related TDP-43 Encephalopathy (Also known as LATE)	Lewy body disease				3	3		3	3	1	65	Female	0.050846994	0.110940504	0.021938844	0.039480755	0.080457081	0.06281787	0.050090379	0.029740747	0.027848472	0.028576428	0.043600546	0.034250316	0.100399506	0.114864768	0.110559624	0.279968035	0.038867218	0.925967344	0.175246978	0.046545328	0.35705432	0.615958737	0.776104435	0.55838167	1	0.059510347	0.261771083	0.016703387	0.013009878	0.001640495	0	0.004185457	0.010024313	0	0.018836122
210	Alzheimer's disease						2		4	2	2	0	77	Female	0.054569334	0.039592879	0.044520161	0.00124545	0.003850316	0.001019321	0.019197257	0.03011273	0.023492909	0.078515339	0.082341121	0.112440466	0.450103946	0.293894659	0.016639286	0.00556042	0	0.099757561	0.210497831	0.093758387	0.318289685	0.527839133	0.226986179	0.013954077	1	0.023427817	0.144325979	0.006897974	0.004895002	0.012162731	0.012701641	0	0.017658119	0.006511177	0.001854232
211	Alzheimer's disease	Cerebrovascular disease	Lewy body disease				3		6	3	3	0	86	Female	0.257632712	0.144249295		0.170144295	0.045027791	0.088842908	0.056381876	0.102894264	0.124320585	0.10212333			0.448574489	0.14278423		0.137085643	0.095701181	0.205979046	0.381477209	0.554027765	0.113965308			0.730991141	1	0.12704648	0.206024918	0.01421975	0.026137247	0.001758089	0		0.0061127	0.013151755	0.015589308
212	Lewy body disease	Primary age-related tauopathy (also known as PART)					0		1	1	0	0	77	Female	0.00372219	0.007936694	0.001994705		0	0	3.83106E-05	0.037775537	2.65833E-05	0.021515124	0.016499041	0.0089035	0.02127479	0.082273181	0.037187437		0	0.055086026	0.709152211	0.018086885	0.708227074	0.701934556	0.57595588	0.011002123	1	0.002281983	0.039164287	0	0			0	0	0.000289944	0
213	Alzheimer's disease						3		6	3	3	0	53	Female	0.111410098	0.093106477	0.074445191	0.005220571	0.00039629	0.01511969	0.061962053	0.112626266	0.100590298	0.10102037	0.095738337	0.062845575	1.386778598	1.322673448	0.543749158	1.133222398	0.764078566	1.246286222	0.082275941	0.459511427	1.317981118	1.147224478	1.314207714	1.343378803	1	0.051665767	1.066131398	0.003014809	0.005798565	0	0	0	7.39398E-05	0.002003091	0.012406723
214	Alzheimer's disease	Lewy body disease	Limbic-predominant Age-related TDP-43 Encephalopathy (Also known as LATE)				3	3		3	3	1	55	Female																									0
215	Lewy body disease	Alzheimer's disease	Limbic-predominant Age-related TDP-43 Encephalopathy (Also known as LATE)				2		4	2	2	2	83	Male																									0
216	Lewy body disease	Primary age-related tauopathy (also known as PART)					0	1		1	0	0	62	Male	0.019178724	0.005123533	0.001343476	0.001831729	0	0.00163778	3.44766E-05	0.01713768	0.019652264	0.009605639	0.029566429	0	0.106517788	0.186313917	0.203153629	0.112007706	0.000781943	0.034531324	0.151956491	0.15966462	0.336748954	0.477595907	0.102681209	0.156778834	1	0.004164245	0.107217718	0.028295937	0.022650908	0.002947288	0.011647286	0	0.026307576	0.029850149	0.029895422
217	Alzheimer's disease	Lewy body disease	Limbic-predominant Age-related TDP-43 Encephalopathy (Also known as LATE)				3	3	5	3	3	2	> 90	Male																									0				0.019131554	0.007240746	0	0.084289204	0.013057761	0.019141969	0.077386192
218	Lewy body disease	Alzheimer's disease					3		4	2	1	0	74	Male	0.028693812	0.040882825	0.067561988	0.010654	0.005945015	0.010870485	0.014048745	0.06116611	0.068382262	0.109732961	0.050271324	0.057193672	2.028719789	2.328894896	1.427089843	0.156457862	0.034531279	1.367122625	2.177841045	2.069813704	2.034837766	1.872545043	2.40520989	0.238363252	1	0.02552241	1.223802716	0.002391989	0.002901528	0.002249513	0	0	0.000622387	0.003595294	0.016154752
219	Lewy body disease	Primary age-related tauopathy (also known as PART)					0		3	2	0	0	80	Male	0.043612998	0.050364378	0.050308043	0	0	0.001665475	0.002520442	0.07913282	0.030184438	0.063137111	0.067724468	0.060927065	0.28177924	0.41580388	0.765621388	0.064011313	0.00305854	0.125266058	0.544682628	0.674387015	0.293894495	0.320420459	0.405032419	0.092389938	1	0.021210191	0.275923403	0.005746555	0.003773614	0	0	0.003237867	0.002227472	0.002462778	0.002485265
220	Alzheimer's disease						3	3	6	3	3	0	72	Female	0.1052922	0.045671335			0.04880963	0.089156201	0.079026741	0.082332968	0.093483144	0.10412149			0.175127071	0.246449622			0.099364879	0.163075745	0.402309788	0.431497573	0.555974193			0.274499033	1	0.073591221	0.171004329	0.012045312	0.021973566			0.001040104	0.002186792	0.011573555	0.058498494
221	Alzheimer's disease	Limbic-predominant Age-related TDP-43 Encephalopathy (Also known as LATE)	Lewy body disease				3		6	3	3	1	83	Male	0.206116129	0.286603792	0.113405764	0.093288559	0.127221332	0.135593846	0.124394862			0.126013967	0.162493867	0.112497095	1.517090316	1.542463332	0.506179421	0.736061941	0.928542301	1.222723241			1.34009152	1.288030962	1.175690045	1.28539725	1	0.15523204	1.075510092
222	Alzheimer's disease	Lewy body disease					3	3		3	3	0	> 90	Female	0.182090398	0.039512107			0	0.054396694	0.0361045						0.655657731	1.052387328			0.045082683	1.192871386						0.617163901	1	0.06242074	0.736499782	0.007877209	0.010728326			0	0.004236707	0.006297842
223	Alzheimer's disease	Limbic-predominant Age-related TDP-43 Encephalopathy (Also known as LATE)					3	3	5	3	3	3	> 90	Female	0.004035758	0.049359508			0.075017905	0.078032811	0.029911936	0.039915238	0.025454464	0.080617886	0.053557804	0.040603369	0.48785907	0.646236748			0.250710031	0.964697001	0.707727148	0.847034916	1.299656906	0.958566142	1.077388803	1.021294057	1	0.047271584	0.587375712	0.016277665	0.03714962			0.130273553	0.018585312	0.012160587	0.052841652
224	Lewy body disease	Alzheimer's disease					3		4	2	3	0	67	Male	0.066634659	0.179392125	0.035359741	0.021816358	0.030669696	0.028474226	0.055023496	0.047780991	0.035310356				1.417217561	1.268617909	0.596820177	0.518697887	0.164406857	0.745172114	1.718622967	1.46545938				1.253579493	1	0.059624329	0.785155418	0.000486639	0	0	0	0	0.007907581	0	0.000316935
225	Lewy body disease	Primary age-related tauopathy (also known as PART)					0	1		1	0	0	73	Male	0.00869437	0.000718761	0.041540864	0.006086543	0	0	0.010642674						0.310414542	0.050366869	0.622499675	0.036626123	0.00544717	0.055489073						0.026040787	1	0.00966903	0.180140575	0.004080419	0.003492691			0.001661386	0.003978995	0.009840731	0.006383369
226	Alzheimer's disease	Cerebral amyloid angiopathy					3		5	3	3	0	79	Male					0.011570493	0.031022779											0.011040479							0.53204728	0			0.000103259	7.00845E-05	0	0	0.005604104	0	0	0.00063566
227	Lewy body disease	Alzheimer's disease					3		3	2	2	0	74	Male	0.062855595	0.151467181	0.060998793	0.014405999	0.012735071	0.0363174	0.030458264	0.038389387	0.026007126	0.028142528	0.021405254	0.028558838	0.131292238	0.433790844	0.277219461	0.126869525	0.182677837	0.105212715	0.192764746	0.17981517	0.011504298	0.059995518	0.011108947	0.066600838	1	0.052748329	0.209510437
228	Alzheimer's disease	Lewy body disease					3		6	3	3	0	70	Male	0.180367844	0.154377867	0.201152286	0.044002593	0.049719655	0.107581638	0.141524751	0.117061731	0.094058494	0.07750222			3.49745812	2.762588282	2.754638213	1.604910654	0.498931656	3.013616381	3.027444782	3.26838054	3.587236629			3.086014333	1	0.125532376	2.355357217	0.01163053	0.009827153	0.008390106	0	0.035248123	0.004065808	0.009164279	0.007306565
[truncated: 37 more columns]
